# Supplementary material for: Aqua­(2,9-dimethyl-1,10-phenanthroline-κ2 N,N′)bis­(3-hydroxy­benzoato-κO)manganese(II)–2,9-dimethyl-1,10-phenanthroline–water (1/1/1)
Source: Acta Crystallogr Sect E Struct Rep Online. 2009 Jul 11;65(Pt 8):m901. doi: 10.1107/S1600536809025926 (PMC2977455; doi:10.1107/S1600536809025926)
Supplement: Supplementary file 1 [file e-65-0m901-sup1.cif]

##############################################################################
###                                                                        ###
###        Electronic paper (Acta Crystallographica Section E)             ###
###                                                                        ###
##############################################################################
#                                                                            #
# This CIF contains the data in a paper accepted for publication in Acta     #
# Crystallographica Section E. It conforms to the requirements of Notes      #
# for Authors for Section E, and has been peer reviewed under the auspices   #
# of the IUCr Commission on Journals.                                        #
#                                                                            #
# Full details of the Crystallographic Information File format               #
# are given in the paper "The Crystallographic Information File (CIF):       #
# a New Standard Archive File for Crystallography" by S. R. Hall, F. H.      #
# Allen and I. D. Brown [Acta Cryst. (1991), A47, 655-685].                  #
#                                                                            #
# The current version of the core CIF dictionary is obtainable from          #
# ftp://ftp.iucr.org/pub/cif_core.dic. The current version number is 2.4.    #
#                                                                            #
# Software is freely available for graphical display of the structure(s) in  #
# this CIF.  For information consult the CIF home page http://www.iucr.org/  #
# cif/home.html                                                              #
#                                                                            #
# This file may be used for bona fide research purposes within the           #
# scientific community so long as proper attribution is given to the journal # 
# article from which it was obtained.                                        #
#                                                                            #
##############################################################################
                                             
data_I
_audit_creation_method     SHELXL-97
_chemical_name_systematic
;
Aqua(2,9-dimethyl-1,10-phenanthroline-\k^2^N,N')bis(3-hydroxybenzoato-
\kO)manganese(II)--2,9-dimethyl-1,10-phenanthroline--water (1/1/1)
;
_chemical_name_common     ?
_chemical_formula_moiety     ?
_chemical_formula_sum     'C42 H38 Mn N4 O8'
_chemical_formula_iupac
                        '[Mn (C7 H5 O3)2 (C14 H12 N2) (H2 O)], C14 H12 N2, H2 O'
_chemical_formula_weight     781.70
_chemical_melting_point     ?
_symmetry_cell_setting     Monoclinic
_symmetry_space_group_name_H-M     'P 21/c'
loop_
    _symmetry_equiv_pos_as_xyz
    'x, y, z'
    '-x, y+1/2, -z+1/2'
    '-x, -y, -z'
    'x, -y-1/2, z-1/2'
_cell_length_a     14.7103(16)
_cell_length_b     18.578(2)
_cell_length_c     14.4598(16)
_cell_angle_alpha     90.00
_cell_angle_beta     106.3020(10)
_cell_angle_gamma     90.00
_cell_volume     3792.9(7)
_cell_formula_units_Z     4
_cell_measurement_reflns_used     2405
_cell_measurement_theta_min     2.57
_cell_measurement_theta_max     20.38
_cell_measurement_temperature     296(2)
_exptl_crystal_description     block
_exptl_crystal_colour     yellow
_exptl_crystal_size_max     0.37
_exptl_crystal_size_mid     0.35
_exptl_crystal_size_min     0.12
_exptl_crystal_density_diffrn     1.369
_exptl_crystal_density_meas     ?
_exptl_crystal_density_method     'not measured'
_exptl_crystal_F_000     1628
_exptl_absorpt_coefficient_mu     0.408
_exptl_absorpt_correction_type     multi-scan
_exptl_absorpt_process_details     '(SADABS; Bruker, 1997)'
_exptl_absorpt_correction_T_min     0.8638
_exptl_absorpt_correction_T_max     0.9527
_exptl_special_details
;
;
_diffrn_ambient_temperature     296(2)
_diffrn_radiation_type     MoK\a
_diffrn_radiation_wavelength     0.71073
_diffrn_radiation_source     'fine-focus sealed tube'
_diffrn_radiation_monochromator     graphite
_diffrn_measurement_device_type     'Bruker SMART CCD area-detector'
_diffrn_measurement_method     '\f and \w'
_diffrn_detector_area_resol_mean     ?
_diffrn_reflns_number     22827
_diffrn_reflns_av_R_equivalents     0.0631
_diffrn_reflns_av_sigmaI/netI     0.0719
_diffrn_reflns_theta_min     2.57
_diffrn_reflns_theta_max     25.50
_diffrn_reflns_theta_full     25.50
_diffrn_measured_fraction_theta_max     0.992
_diffrn_measured_fraction_theta_full     0.992
_diffrn_reflns_limit_h_min     -17
_diffrn_reflns_limit_h_max     16
_diffrn_reflns_limit_k_min     -22
_diffrn_reflns_limit_k_max     22
_diffrn_reflns_limit_l_min     -17
_diffrn_reflns_limit_l_max     17
_diffrn_standards_number     ?
_diffrn_standards_interval_count     ?
_diffrn_standards_interval_time     ?
_diffrn_standards_decay_%     ?
_refine_special_details
;
Refinement of <i>F</i>^2^ against ALL reflections. The weighted <i>R</i>-factor
<i>wR</i> and goodness of fit <i>S</i> are based on <i>F</i>^2^, conventional
<i>R</i>-factors <i>R</i> are based on <i>F</i>, with <i>F</i> set to zero for
negative <i>F</i>^2^. The threshold expression of <i>F</i>^2^ >
\s(<i>F</i>^2^) is used only for calculating <i>R</i>-factors(gt) <i>etc</i>.
and is not relevant to the choice of reflections for refinement.
<i>R</i>-factors based on <i>F</i>^2^ are statistically about twice as large
as those based on <i>F</i>, and <i>R</i>- factors based on ALL data will be
even larger.
;
_reflns_number_total     7009
_reflns_number_gt     4112
_reflns_threshold_expression     I>2\s(I)
_refine_ls_structure_factor_coef     Fsqd
_refine_ls_matrix_type     full
_refine_ls_R_factor_all     0.1081
_refine_ls_R_factor_gt     0.0538
_refine_ls_wR_factor_gt     0.1218
_refine_ls_wR_factor_ref     0.1505
_refine_ls_goodness_of_fit_ref     1.010
_refine_ls_restrained_S_all     1.010
_refine_ls_number_reflns     7009
_refine_ls_number_parameters     502
_refine_ls_number_restraints     0
_refine_ls_hydrogen_treatment     constr
_refine_ls_weighting_scheme     calc
_refine_ls_weighting_details
         'calc w=1/[\s^2^(Fo^2^)+(0.0679P)^2^+0.5004P] where P=(Fo^2^+2Fc^2^)/3'
_atom_sites_solution_hydrogens     geom
_atom_sites_solution_primary     direct
_atom_sites_solution_secondary     difmap
_refine_ls_shift/su_max     0.001
_refine_ls_shift/su_mean     0.000
_refine_diff_density_max     0.920
_refine_diff_density_min     -0.275
_refine_ls_extinction_method     none
_refine_ls_extinction_coef     ?
loop_
    _atom_type_symbol
    _atom_type_description
    _atom_type_scat_dispersion_real
    _atom_type_scat_dispersion_imag
    _atom_type_scat_source
    'C' 'C' 0.0033 0.0016
                         'International Tables Vol C Tables 4.2.6.8 and 6.1.1.4'
    'H' 'H' 0.0000 0.0000
                         'International Tables Vol C Tables 4.2.6.8 and 6.1.1.4'
    'N' 'N' 0.0061 0.0033
                         'International Tables Vol C Tables 4.2.6.8 and 6.1.1.4'
    'O' 'O' 0.0106 0.0060
                         'International Tables Vol C Tables 4.2.6.8 and 6.1.1.4'
    'Mn' 'Mn' 0.3368 0.7283
                         'International Tables Vol C Tables 4.2.6.8 and 6.1.1.4'
_computing_data_collection     'SMART (Bruker, 1997)'
_computing_cell_refinement     'SAINT (Bruker, 1997)'
_computing_data_reduction     'SAINT (Bruker, 1997)'
_computing_structure_solution     'SHELXS97 (Sheldrick, 2008)'
_computing_structure_refinement     'SHELXL97 (Sheldrick, 2008)'
_computing_molecular_graphics     'SHELXTL (Sheldrick,2008)'
_computing_publication_material     'publCIF (Westrip, 2009)'
loop_
    _atom_site_type_symbol
    _atom_site_label
    _atom_site_fract_x
    _atom_site_fract_y
    _atom_site_fract_z
    _atom_site_U_iso_or_equiv
    _atom_site_adp_type
    _atom_site_calc_flag
    _atom_site_refinement_flags
    _atom_site_occupancy
    _atom_site_disorder_assembly
    _atom_site_disorder_group
    Mn Mn1 0.14385(4) 0.32119(3) 0.70760(4) 0.03899(18) Uani d . 1 . .
    O O1 0.4872(2) 0.20746(15) 0.2976(2) 0.0816(10) Uani d . 1 . .
    H H1W 0.4410 0.2360 0.2754 0.122 Uiso d R 1 . .
    H H2W 0.4524 0.1735 0.3025 0.122 Uiso d R 1 . .
    O O2 0.26757(17) 0.32531(12) 0.66050(17) 0.0504(6) Uani d . 1 . .
    H H3W 0.2949 0.2859 0.6743 0.076 Uiso d R 1 . .
    H H4W 0.3059 0.3590 0.6789 0.076 Uiso d R 1 . .
    O O3 0.3326(2) 0.19785(13) 0.7227(2) 0.0698(9) Uani d . 1 . .
    O O4 0.1872(2) 0.21101(13) 0.73842(19) 0.0562(7) Uani d . 1 . .
    O O5 0.0852(2) -0.03641(14) 0.7926(2) 0.0727(9) Uani d . 1 . .
    H H5 0.0877 -0.0805 0.7948 0.109 Uiso calc R 1 . .
    O O6 0.02587(19) 0.28869(14) 0.60321(19) 0.0607(7) Uani d . 1 . .
    O O7 -0.0763(2) 0.32079(14) 0.68232(18) 0.0611(7) Uani d . 1 . .
    O O8 -0.3901(2) 0.24277(17) 0.4640(2) 0.0710(8) Uani d . 1 . .
    H H8 -0.4275 0.2339 0.4115 0.106 Uiso calc R 1 . .
    N N1 0.1329(2) 0.44109(14) 0.67497(19) 0.0402(7) Uani d . 1 . .
    N N2 0.13357(19) 0.37248(14) 0.84230(19) 0.0393(7) Uani d . 1 . .
    N N3 0.3926(2) 0.06105(16) 0.1783(2) 0.0514(8) Uani d . 1 . .
    N N4 0.3871(2) 0.08897(18) 0.3634(2) 0.0519(8) Uani d . 1 . .
    C C1 0.1284(3) 0.4289(2) 0.5069(3) 0.0676(12) Uani d . 1 . .
    H H1A 0.1917 0.4153 0.5080 0.101 Uiso calc R 1 . .
    H H1B 0.1001 0.4557 0.4492 0.101 Uiso calc R 1 . .
    H H1C 0.0916 0.3864 0.5082 0.101 Uiso calc R 1 . .
    C C2 0.1313(3) 0.47420(19) 0.5925(3) 0.0500(10) Uani d . 1 . .
    C C3 0.1338(3) 0.5494(2) 0.5864(3) 0.0691(13) Uani d . 1 . .
    H H3 0.1359 0.5713 0.5292 0.083 Uiso calc R 1 . .
    C C4 0.1331(3) 0.5897(2) 0.6630(4) 0.0752(14) Uani d . 1 . .
    H H4 0.1346 0.6396 0.6584 0.090 Uiso calc R 1 . .
    C C5 0.1303(3) 0.5579(2) 0.7501(3) 0.0597(11) Uani d . 1 . .
    C C6 0.1251(4) 0.5968(2) 0.8322(4) 0.0812(15) Uani d . 1 . .
    H H6 0.1250 0.6468 0.8303 0.097 Uiso calc R 1 . .
    C C7 0.1204(4) 0.5637(3) 0.9124(4) 0.0811(15) Uani d . 1 . .
    H H7 0.1159 0.5909 0.9649 0.097 Uiso calc R 1 . .
    C C8 0.1222(3) 0.4863(2) 0.9191(3) 0.0589(11) Uani d . 1 . .
    C C9 0.1168(3) 0.4490(3) 1.0004(3) 0.0736(14) Uani d . 1 . .
    H H9 0.1120 0.4744 1.0542 0.088 Uiso calc R 1 . .
    C C10 0.1184(3) 0.3762(3) 1.0024(3) 0.0662(12) Uani d . 1 . .
    H H10 0.1132 0.3516 1.0567 0.079 Uiso calc R 1 . .
    C C11 0.1281(3) 0.3380(2) 0.9214(3) 0.0500(10) Uani d . 1 . .
    C C12 0.1318(3) 0.2578(2) 0.9226(3) 0.0700(13) Uani d . 1 . .
    H H12A 0.0848 0.2393 0.8676 0.105 Uiso calc R 1 . .
    H H12B 0.1195 0.2403 0.9804 0.105 Uiso calc R 1 . .
    H H12C 0.1934 0.2422 0.9207 0.105 Uiso calc R 1 . .
    C C13 0.1297(3) 0.44604(18) 0.8401(2) 0.0435(9) Uani d . 1 . .
    C C14 0.1321(2) 0.48206(18) 0.7530(2) 0.0421(9) Uani d . 1 . .
    C C15 0.2586(3) 0.17416(19) 0.7392(2) 0.0435(9) Uani d . 1 . .
    C C16 0.2549(3) 0.09441(18) 0.7580(2) 0.0404(9) Uani d . 1 . .
    C C17 0.3336(3) 0.0513(2) 0.7630(3) 0.0493(10) Uani d . 1 . .
    H H17 0.3889 0.0715 0.7553 0.059 Uiso calc R 1 . .
    C C18 0.3291(3) -0.0210(2) 0.7792(3) 0.0584(11) Uani d . 1 . .
    H H18 0.3820 -0.0497 0.7835 0.070 Uiso calc R 1 . .
    C C19 0.2469(3) -0.05203(19) 0.7893(3) 0.0515(10) Uani d . 1 . .
    H H19 0.2446 -0.1012 0.8003 0.062 Uiso calc R 1 . .
    C C20 0.1686(3) -0.00984(19) 0.7831(2) 0.0455(9) Uani d . 1 . .
    C C21 0.1730(3) 0.06356(18) 0.7671(2) 0.0438(9) Uani d . 1 . .
    H H21 0.1200 0.0921 0.7626 0.053 Uiso calc R 1 . .
    C C22 -0.0567(3) 0.29329(17) 0.6123(3) 0.0435(9) Uani d . 1 . .
    C C23 -0.1351(3) 0.26364(16) 0.5298(2) 0.0375(8) Uani d . 1 . .
    C C24 -0.2275(3) 0.26573(18) 0.5323(3) 0.0452(9) Uani d . 1 . .
    H H24 -0.2423 0.2858 0.5852 0.054 Uiso calc R 1 . .
    C C25 -0.2991(3) 0.23835(19) 0.4570(3) 0.0489(10) Uani d . 1 . .
    C C26 -0.2773(3) 0.2086(2) 0.3786(3) 0.0608(11) Uani d . 1 . .
    H H26 -0.3252 0.1905 0.3273 0.073 Uiso calc R 1 . .
    C C27 -0.1842(3) 0.2056(2) 0.3766(3) 0.0666(12) Uani d . 1 . .
    H H27 -0.1693 0.1848 0.3243 0.080 Uiso calc R 1 . .
    C C28 -0.1133(3) 0.23324(19) 0.4515(3) 0.0498(10) Uani d . 1 . .
    H H28 -0.0507 0.2315 0.4494 0.060 Uiso calc R 1 . .
    C C29 0.3855(3) 0.1785(3) 0.4831(3) 0.0954(18) Uani d . 1 . .
    H H29A 0.4504 0.1914 0.5126 0.143 Uiso calc R 1 . .
    H H29B 0.3498 0.1842 0.5290 0.143 Uiso calc R 1 . .
    H H29C 0.3596 0.2090 0.4285 0.143 Uiso calc R 1 . .
    C C30 0.3805(3) 0.1015(3) 0.4508(3) 0.0704(13) Uani d . 1 . .
    C C31 0.3716(3) 0.0449(4) 0.5139(3) 0.097(2) Uani d . 1 . .
    H H31 0.3664 0.0551 0.5752 0.116 Uiso calc R 1 . .
    C C32 0.3707(4) -0.0247(4) 0.4829(5) 0.104(2) Uani d . 1 . .
    H H32 0.3653 -0.0621 0.5238 0.125 Uiso calc R 1 . .
    C C33 0.3778(3) -0.0405(3) 0.3916(4) 0.0786(15) Uani d . 1 . .
    C C34 0.3801(4) -0.1132(3) 0.3554(5) 0.0933(18) Uani d . 1 . .
    H H34 0.3764 -0.1524 0.3942 0.112 Uiso calc R 1 . .
    C C35 0.3872(4) -0.1235(3) 0.2675(5) 0.0986(18) Uani d . 1 . .
    H H35 0.3889 -0.1705 0.2460 0.118 Uiso calc R 1 . .
    C C36 0.3924(3) -0.0675(2) 0.2055(4) 0.0711(13) Uani d . 1 . .
    C C37 0.3979(3) -0.0764(3) 0.1099(4) 0.0848(16) Uani d . 1 . .
    H H37 0.3993 -0.1226 0.0858 0.102 Uiso calc R 1 . .
    C C38 0.4009(4) -0.0201(3) 0.0536(4) 0.0839(15) Uani d . 1 . .
    H H38 0.4046 -0.0270 -0.0090 0.101 Uiso calc R 1 . .
    C C39 0.3986(3) 0.0482(2) 0.0890(3) 0.0652(12) Uani d . 1 . .
    C C40 0.4033(4) 0.1128(3) 0.0284(3) 0.0960(18) Uani d . 1 . .
    H H40A 0.3433 0.1372 0.0120 0.144 Uiso calc R 1 . .
    H H40B 0.4176 0.0978 -0.0294 0.144 Uiso calc R 1 . .
    H H40C 0.4518 0.1448 0.0639 0.144 Uiso calc R 1 . .
    C C41 0.3899(3) 0.0049(2) 0.2362(3) 0.0514(10) Uani d . 1 . .
    C C42 0.3853(3) 0.0190(2) 0.3336(3) 0.0527(10) Uani d . 1 . .
loop_
    _atom_site_aniso_label
    _atom_site_aniso_U_11
    _atom_site_aniso_U_22
    _atom_site_aniso_U_33
    _atom_site_aniso_U_12
    _atom_site_aniso_U_13
    _atom_site_aniso_U_23
    Mn1 0.0398(4) 0.0366(3) 0.0411(3) -0.0033(3) 0.0122(2) -0.0020(2)
    O1 0.052(2) 0.0693(19) 0.110(3) -0.0079(15) 0.0003(18) -0.0007(18)
    O2 0.0444(16) 0.0410(13) 0.0678(16) -0.0026(12) 0.0188(13) 0.0056(12)
    O3 0.0519(19) 0.0475(16) 0.115(2) -0.0035(14) 0.0309(18) 0.0107(15)
    O4 0.0597(19) 0.0398(14) 0.0804(19) 0.0056(14) 0.0381(16) 0.0060(13)
    O5 0.064(2) 0.0546(17) 0.105(2) -0.0081(16) 0.0319(18) 0.0095(18)
    O6 0.0391(18) 0.0731(19) 0.0679(18) -0.0116(14) 0.0116(15) -0.0169(14)
    O7 0.065(2) 0.0629(17) 0.0533(16) -0.0053(15) 0.0137(14) -0.0156(14)
    O8 0.0403(19) 0.086(2) 0.078(2) -0.0084(16) 0.0031(15) 0.0093(18)
    N1 0.0388(19) 0.0376(16) 0.0435(16) -0.0010(13) 0.0101(14) 0.0019(13)
    N2 0.0361(18) 0.0419(17) 0.0400(16) 0.0002(14) 0.0109(14) 0.0009(13)
    N3 0.049(2) 0.0506(19) 0.057(2) 0.0096(16) 0.0186(16) -0.0043(16)
    N4 0.044(2) 0.067(2) 0.0445(18) -0.0010(17) 0.0123(15) -0.0038(16)
    C1 0.083(4) 0.076(3) 0.045(2) 0.007(3) 0.021(2) 0.012(2)
    C2 0.048(3) 0.049(2) 0.052(2) 0.0038(19) 0.0115(19) 0.0164(18)
    C3 0.072(3) 0.056(3) 0.074(3) -0.001(2) 0.014(3) 0.023(2)
    C4 0.081(4) 0.036(2) 0.101(4) 0.001(2) 0.014(3) 0.015(3)
    C5 0.056(3) 0.040(2) 0.079(3) 0.001(2) 0.011(2) -0.010(2)
    C6 0.090(4) 0.047(3) 0.096(4) 0.007(3) 0.009(3) -0.017(3)
    C7 0.093(4) 0.068(3) 0.077(3) 0.009(3) 0.013(3) -0.037(3)
    C8 0.057(3) 0.066(3) 0.051(2) 0.000(2) 0.010(2) -0.018(2)
    C9 0.070(3) 0.098(4) 0.052(3) 0.010(3) 0.015(2) -0.025(3)
    C10 0.063(3) 0.100(4) 0.040(2) 0.009(3) 0.021(2) 0.002(2)
    C11 0.040(2) 0.067(3) 0.046(2) 0.0028(19) 0.0174(18) 0.0066(19)
    C12 0.083(4) 0.063(3) 0.074(3) 0.008(2) 0.040(3) 0.027(2)
    C13 0.037(2) 0.045(2) 0.046(2) 0.0013(17) 0.0069(17) -0.0103(17)
    C14 0.033(2) 0.039(2) 0.051(2) -0.0007(16) 0.0059(17) -0.0009(17)
    C15 0.049(3) 0.039(2) 0.0435(19) -0.0006(19) 0.0143(18) 0.0005(16)
    C16 0.044(2) 0.045(2) 0.0317(18) 0.0005(18) 0.0089(16) 0.0005(15)
    C17 0.047(3) 0.052(2) 0.049(2) -0.003(2) 0.0143(19) 0.0015(18)
    C18 0.057(3) 0.046(2) 0.072(3) 0.009(2) 0.018(2) 0.004(2)
    C19 0.061(3) 0.036(2) 0.055(2) 0.000(2) 0.014(2) -0.0004(17)
    C20 0.048(3) 0.046(2) 0.044(2) -0.010(2) 0.0147(18) -0.0025(16)
    C21 0.049(3) 0.038(2) 0.046(2) 0.0024(18) 0.0153(18) 0.0001(16)
    C22 0.049(3) 0.0308(18) 0.047(2) -0.0027(18) 0.0085(19) 0.0024(16)
    C23 0.039(2) 0.0287(18) 0.0422(19) -0.0001(16) 0.0071(17) 0.0031(15)
    C24 0.050(3) 0.039(2) 0.047(2) 0.0009(18) 0.0123(19) -0.0003(16)
    C25 0.039(3) 0.042(2) 0.060(3) -0.0030(18) 0.005(2) 0.0087(18)
    C26 0.055(3) 0.062(3) 0.054(2) -0.009(2) -0.005(2) -0.010(2)
    C27 0.068(3) 0.073(3) 0.057(3) -0.006(2) 0.014(2) -0.020(2)
    C28 0.043(3) 0.047(2) 0.057(2) -0.0015(18) 0.011(2) -0.0063(18)
    C29 0.066(4) 0.150(5) 0.070(3) 0.001(3) 0.017(3) -0.044(3)
    C30 0.047(3) 0.111(4) 0.052(3) -0.004(3) 0.010(2) -0.009(3)
    C31 0.051(3) 0.190(7) 0.047(3) -0.017(4) 0.010(2) 0.014(4)
    C32 0.061(4) 0.150(6) 0.092(5) -0.011(4) 0.006(3) 0.054(4)
    C33 0.047(3) 0.102(4) 0.079(3) -0.003(3) 0.004(2) 0.032(3)
    C34 0.071(4) 0.058(3) 0.139(5) -0.003(3) 0.010(4) 0.048(4)
    C35 0.083(4) 0.057(3) 0.148(6) 0.001(3) 0.019(4) 0.010(4)
    C36 0.047(3) 0.051(3) 0.109(4) 0.002(2) 0.011(3) -0.001(3)
    C37 0.068(4) 0.078(4) 0.108(4) 0.004(3) 0.025(3) -0.046(3)
    C38 0.075(4) 0.099(4) 0.080(3) 0.009(3) 0.024(3) -0.032(3)
    C39 0.057(3) 0.077(3) 0.067(3) 0.016(2) 0.025(2) -0.015(2)
    C40 0.112(5) 0.114(4) 0.078(3) 0.036(4) 0.053(3) 0.016(3)
    C41 0.035(2) 0.048(2) 0.068(3) 0.0042(18) 0.007(2) -0.004(2)
    C42 0.035(2) 0.060(3) 0.060(2) 0.0017(19) 0.0077(19) 0.016(2)
_geom_special_details
;
All e.s.d.'s (except the e.s.d. in the dihedral angle between two l.s. planes)
are estimated using the full covariance matrix. The cell e.s.d.'s are taken
into account individually in the estimation of e.s.d.'s in distances, angles
and torsion angles; correlations between e.s.d.'s in cell parameters are only
used when they are defined by crystal symmetry. An approximate (isotropic)
treatment of cell e.s.d.'s is used for estimating e.s.d.'s involving l.s.
planes.
;
loop_
    _geom_bond_atom_site_label_1
    _geom_bond_atom_site_label_2
    _geom_bond_site_symmetry_2
    _geom_bond_distance
    _geom_bond_publ_flag
    Mn1 O6 . 2.046(3) no
    Mn1 O2 . 2.116(2) no
    Mn1 O4 . 2.153(2) no
    Mn1 N2 . 2.211(3) no
    Mn1 N1 . 2.273(3) no
    O1 H1W . 0.8506 ?
    O1 H2W . 0.8278 ?
    O2 H3W . 0.8328 ?
    O2 H4W . 0.8341 ?
    O3 C15 . 1.257(4) ?
    O4 C15 . 1.251(4) ?
    O5 C20 . 1.364(4) ?
    O5 H5 . 0.8200 ?
    O6 C22 . 1.261(4) ?
    O7 C22 . 1.238(4) ?
    O8 C25 . 1.375(4) ?
    O8 H8 . 0.8200 ?
    N1 C2 . 1.337(4) ?
    N1 C14 . 1.364(4) ?
    N2 C11 . 1.333(4) ?
    N2 C13 . 1.368(4) ?
    N3 C39 . 1.341(5) ?
    N3 C41 . 1.344(5) ?
    N4 C30 . 1.314(5) ?
    N4 C42 . 1.368(5) ?
    C1 C2 . 1.488(5) ?
    C1 H1A . 0.9600 ?
    C1 H1B . 0.9600 ?
    C1 H1C . 0.9600 ?
    C2 C3 . 1.400(5) ?
    C3 C4 . 1.341(6) ?
    C3 H3 . 0.9300 ?
    C4 C5 . 1.402(6) ?
    C4 H4 . 0.9300 ?
    C5 C14 . 1.409(5) ?
    C5 C6 . 1.411(6) ?
    C6 C7 . 1.330(6) ?
    C6 H6 . 0.9300 ?
    C7 C8 . 1.440(6) ?
    C7 H7 . 0.9300 ?
    C8 C9 . 1.386(6) ?
    C8 C13 . 1.395(5) ?
    C9 C10 . 1.353(6) ?
    C9 H9 . 0.9300 ?
    C10 C11 . 1.411(5) ?
    C10 H10 . 0.9300 ?
    C11 C12 . 1.491(5) ?
    C12 H12A . 0.9600 ?
    C12 H12B . 0.9600 ?
    C12 H12C . 0.9600 ?
    C13 C14 . 1.435(5) ?
    C15 C16 . 1.510(5) ?
    C16 C21 . 1.373(5) ?
    C16 C17 . 1.394(5) ?
    C17 C18 . 1.368(5) ?
    C17 H17 . 0.9300 ?
    C18 C19 . 1.384(5) ?
    C18 H18 . 0.9300 ?
    C19 C20 . 1.375(5) ?
    C19 H19 . 0.9300 ?
    C20 C21 . 1.388(5) ?
    C21 H21 . 0.9300 ?
    C22 C23 . 1.511(5) ?
    C23 C24 . 1.372(5) ?
    C23 C28 . 1.381(5) ?
    C24 C25 . 1.381(5) ?
    C24 H24 . 0.9300 ?
    C25 C26 . 1.377(5) ?
    C26 C27 . 1.379(6) ?
    C26 H26 . 0.9300 ?
    C27 C28 . 1.374(5) ?
    C27 H27 . 0.9300 ?
    C28 H28 . 0.9300 ?
    C29 C30 . 1.500(6) ?
    C29 H29A . 0.9600 ?
    C29 H29B . 0.9600 ?
    C29 H29C . 0.9600 ?
    C30 C31 . 1.422(7) ?
    C31 C32 . 1.368(8) ?
    C31 H31 . 0.9300 ?
    C32 C33 . 1.384(8) ?
    C32 H32 . 0.9300 ?
    C33 C42 . 1.409(6) ?
    C33 C34 . 1.453(7) ?
    C34 C35 . 1.318(7) ?
    C34 H34 . 0.9300 ?
    C35 C36 . 1.389(7) ?
    C35 H35 . 0.9300 ?
    C36 C37 . 1.416(7) ?
    C36 C41 . 1.421(5) ?
    C37 C38 . 1.335(7) ?
    C37 H37 . 0.9300 ?
    C38 C39 . 1.371(6) ?
    C38 H38 . 0.9300 ?
    C39 C40 . 1.499(6) ?
    C40 H40A . 0.9600 ?
    C40 H40B . 0.9600 ?
    C40 H40C . 0.9600 ?
    C41 C42 . 1.453(5) ?
loop_
    _geom_angle_atom_site_label_1
    _geom_angle_atom_site_label_2
    _geom_angle_atom_site_label_3
    _geom_angle_site_symmetry_1
    _geom_angle_site_symmetry_3
    _geom_angle
    _geom_angle_publ_flag
    O6 Mn1 O2 . . 113.66(10) no
    O6 Mn1 O4 . . 90.74(11) n
    O2 Mn1 O4 . . 82.49(9) ?
    O6 Mn1 N2 . . 121.57(11) n
    O2 Mn1 N2 . . 123.06(10) ?
    O4 Mn1 N2 . . 108.47(10) ?
    O6 Mn1 N1 . . 98.05(11) no
    O2 Mn1 N1 . . 85.12(9) ?
    O4 Mn1 N1 . . 166.93(10) ?
    N2 Mn1 N1 . . 75.06(10) ?
    H1W O1 H2W . . 93.4 ?
    Mn1 O2 H3W . . 107.0 ?
    Mn1 O2 H4W . . 119.3 ?
    H3W O2 H4W . . 110.2 ?
    C15 O4 Mn1 . . 136.2(2) ?
    C20 O5 H5 . . 109.5 ?
    C22 O6 Mn1 . . 123.1(2) ?
    C25 O8 H8 . . 109.5 ?
    C2 N1 C14 . . 118.7(3) ?
    C2 N1 Mn1 . . 128.2(2) ?
    C14 N1 Mn1 . . 113.1(2) ?
    C11 N2 C13 . . 119.2(3) ?
    C11 N2 Mn1 . . 125.7(2) ?
    C13 N2 Mn1 . . 115.0(2) ?
    C39 N3 C41 . . 118.9(3) ?
    C30 N4 C42 . . 118.1(4) ?
    C2 C1 H1A . . 109.5 ?
    C2 C1 H1B . . 109.5 ?
    H1A C1 H1B . . 109.5 ?
    C2 C1 H1C . . 109.5 ?
    H1A C1 H1C . . 109.5 ?
    H1B C1 H1C . . 109.5 ?
    N1 C2 C3 . . 121.4(4) ?
    N1 C2 C1 . . 118.1(3) ?
    C3 C2 C1 . . 120.5(4) ?
    C4 C3 C2 . . 119.9(4) ?
    C4 C3 H3 . . 120.0 ?
    C2 C3 H3 . . 120.0 ?
    C3 C4 C5 . . 121.0(4) ?
    C3 C4 H4 . . 119.5 ?
    C5 C4 H4 . . 119.5 ?
    C4 C5 C14 . . 116.4(4) ?
    C4 C5 C6 . . 124.2(4) ?
    C14 C5 C6 . . 119.4(4) ?
    C7 C6 C5 . . 121.7(4) ?
    C7 C6 H6 . . 119.2 ?
    C5 C6 H6 . . 119.2 ?
    C6 C7 C8 . . 121.0(4) ?
    C6 C7 H7 . . 119.5 ?
    C8 C7 H7 . . 119.5 ?
    C9 C8 C13 . . 117.5(4) ?
    C9 C8 C7 . . 123.5(4) ?
    C13 C8 C7 . . 119.0(4) ?
    C10 C9 C8 . . 120.9(4) ?
    C10 C9 H9 . . 119.5 ?
    C8 C9 H9 . . 119.5 ?
    C9 C10 C11 . . 119.3(4) ?
    C9 C10 H10 . . 120.3 ?
    C11 C10 H10 . . 120.3 ?
    N2 C11 C10 . . 121.0(4) ?
    N2 C11 C12 . . 118.7(3) ?
    C10 C11 C12 . . 120.3(4) ?
    C11 C12 H12A . . 109.5 ?
    C11 C12 H12B . . 109.5 ?
    H12A C12 H12B . . 109.5 ?
    C11 C12 H12C . . 109.5 ?
    H12A C12 H12C . . 109.5 ?
    H12B C12 H12C . . 109.5 ?
    N2 C13 C8 . . 122.0(3) ?
    N2 C13 C14 . . 118.4(3) ?
    C8 C13 C14 . . 119.7(3) ?
    N1 C14 C5 . . 122.5(3) ?
    N1 C14 C13 . . 118.3(3) ?
    C5 C14 C13 . . 119.2(3) ?
    O4 C15 O3 . . 125.2(3) ?
    O4 C15 C16 . . 117.7(3) ?
    O3 C15 C16 . . 117.1(3) ?
    C21 C16 C17 . . 119.6(3) ?
    C21 C16 C15 . . 120.3(3) ?
    C17 C16 C15 . . 120.1(3) ?
    C18 C17 C16 . . 119.6(4) ?
    C18 C17 H17 . . 120.2 ?
    C16 C17 H17 . . 120.2 ?
    C17 C18 C19 . . 120.9(4) ?
    C17 C18 H18 . . 119.6 ?
    C19 C18 H18 . . 119.6 ?
    C20 C19 C18 . . 119.8(3) ?
    C20 C19 H19 . . 120.1 ?
    C18 C19 H19 . . 120.1 ?
    O5 C20 C19 . . 123.2(3) ?
    O5 C20 C21 . . 117.2(3) ?
    C19 C20 C21 . . 119.6(4) ?
    C16 C21 C20 . . 120.6(4) ?
    C16 C21 H21 . . 119.7 ?
    C20 C21 H21 . . 119.7 ?
    O7 C22 O6 . . 124.4(4) ?
    O7 C22 C23 . . 119.7(4) ?
    O6 C22 C23 . . 115.9(3) ?
    C24 C23 C28 . . 119.5(3) ?
    C24 C23 C22 . . 120.7(3) ?
    C28 C23 C22 . . 119.7(3) ?
    C23 C24 C25 . . 120.7(3) ?
    C23 C24 H24 . . 119.7 ?
    C25 C24 H24 . . 119.7 ?
    O8 C25 C26 . . 122.8(4) ?
    O8 C25 C24 . . 117.5(4) ?
    C26 C25 C24 . . 119.7(4) ?
    C25 C26 C27 . . 119.6(4) ?
    C25 C26 H26 . . 120.2 ?
    C27 C26 H26 . . 120.2 ?
    C28 C27 C26 . . 120.5(4) ?
    C28 C27 H27 . . 119.7 ?
    C26 C27 H27 . . 119.7 ?
    C27 C28 C23 . . 119.9(4) ?
    C27 C28 H28 . . 120.0 ?
    C23 C28 H28 . . 120.0 ?
    C30 C29 H29A . . 109.5 ?
    C30 C29 H29B . . 109.5 ?
    H29A C29 H29B . . 109.5 ?
    C30 C29 H29C . . 109.5 ?
    H29A C29 H29C . . 109.5 ?
    H29B C29 H29C . . 109.5 ?
    N4 C30 C31 . . 122.1(5) ?
    N4 C30 C29 . . 117.3(4) ?
    C31 C30 C29 . . 120.6(5) ?
    C32 C31 C30 . . 118.8(5) ?
    C32 C31 H31 . . 120.6 ?
    C30 C31 H31 . . 120.6 ?
    C31 C32 C33 . . 121.1(5) ?
    C31 C32 H32 . . 119.4 ?
    C33 C32 H32 . . 119.4 ?
    C32 C33 C42 . . 116.1(5) ?
    C32 C33 C34 . . 123.7(5) ?
    C42 C33 C34 . . 120.1(5) ?
    C35 C34 C33 . . 119.9(5) ?
    C35 C34 H34 . . 120.1 ?
    C33 C34 H34 . . 120.1 ?
    C34 C35 C36 . . 123.2(5) ?
    C34 C35 H35 . . 118.4 ?
    C36 C35 H35 . . 118.4 ?
    C35 C36 C37 . . 124.9(5) ?
    C35 C36 C41 . . 119.8(5) ?
    C37 C36 C41 . . 115.4(4) ?
    C38 C37 C36 . . 121.7(4) ?
    C38 C37 H37 . . 119.1 ?
    C36 C37 H37 . . 119.1 ?
    C37 C38 C39 . . 119.2(5) ?
    C37 C38 H38 . . 120.4 ?
    C39 C38 H38 . . 120.4 ?
    N3 C39 C38 . . 122.7(4) ?
    N3 C39 C40 . . 116.5(4) ?
    C38 C39 C40 . . 120.8(4) ?
    C39 C40 H40A . . 109.5 ?
    C39 C40 H40B . . 109.5 ?
    H40A C40 H40B . . 109.5 ?
    C39 C40 H40C . . 109.5 ?
    H40A C40 H40C . . 109.5 ?
    H40B C40 H40C . . 109.5 ?
    N3 C41 C36 . . 122.2(4) ?
    N3 C41 C42 . . 118.8(3) ?
    C36 C41 C42 . . 119.0(4) ?
    N4 C42 C33 . . 123.7(4) ?
    N4 C42 C41 . . 118.3(3) ?
    C33 C42 C41 . . 117.9(4) ?
loop_
    _geom_torsion_atom_site_label_1
    _geom_torsion_atom_site_label_2
    _geom_torsion_atom_site_label_3
    _geom_torsion_atom_site_label_4
    _geom_torsion_site_symmetry_1
    _geom_torsion_site_symmetry_2
    _geom_torsion_site_symmetry_3
    _geom_torsion_site_symmetry_4
    _geom_torsion
    _geom_torsion_publ_flag
    O6 Mn1 O4 C15 . . . . 122.5(4) ?
    O2 Mn1 O4 C15 . . . . 8.7(3) ?
    N2 Mn1 O4 C15 . . . . -113.7(3) ?
    N1 Mn1 O4 C15 . . . . -10.0(7) ?
    O2 Mn1 O6 C22 . . . . -168.8(3) ?
    O4 Mn1 O6 C22 . . . . 109.1(3) ?
    N2 Mn1 O6 C22 . . . . -3.2(3) ?
    N1 Mn1 O6 C22 . . . . -80.6(3) ?
    O6 Mn1 N1 C2 . . . . -58.4(3) ?
    O2 Mn1 N1 C2 . . . . 54.9(3) ?
    O4 Mn1 N1 C2 . . . . 73.5(6) ?
    N2 Mn1 N1 C2 . . . . -179.0(3) ?
    O6 Mn1 N1 C14 . . . . 124.7(2) ?
    O2 Mn1 N1 C14 . . . . -122.1(2) ?
    O4 Mn1 N1 C14 . . . . -103.5(5) ?
    N2 Mn1 N1 C14 . . . . 4.0(2) ?
    O6 Mn1 N2 C11 . . . . 85.3(3) ?
    O2 Mn1 N2 C11 . . . . -110.6(3) ?
    O4 Mn1 N2 C11 . . . . -17.5(3) ?
    N1 Mn1 N2 C11 . . . . 175.6(3) ?
    O6 Mn1 N2 C13 . . . . -92.6(3) ?
    O2 Mn1 N2 C13 . . . . 71.6(3) ?
    O4 Mn1 N2 C13 . . . . 164.6(2) ?
    N1 Mn1 N2 C13 . . . . -2.2(2) ?
    C14 N1 C2 C3 . . . . 3.3(6) ?
    Mn1 N1 C2 C3 . . . . -173.5(3) ?
    C14 N1 C2 C1 . . . . -177.7(3) ?
    Mn1 N1 C2 C1 . . . . 5.5(5) ?
    N1 C2 C3 C4 . . . . -3.3(7) ?
    C1 C2 C3 C4 . . . . 177.7(4) ?
    C2 C3 C4 C5 . . . . 0.2(7) ?
    C3 C4 C5 C14 . . . . 2.5(7) ?
    C3 C4 C5 C6 . . . . -177.0(5) ?
    C4 C5 C6 C7 . . . . 178.4(5) ?
    C14 C5 C6 C7 . . . . -1.0(7) ?
    C5 C6 C7 C8 . . . . 1.2(8) ?
    C6 C7 C8 C9 . . . . -179.5(5) ?
    C6 C7 C8 C13 . . . . 0.4(7) ?
    C13 C8 C9 C10 . . . . -0.2(7) ?
    C7 C8 C9 C10 . . . . 179.7(4) ?
    C8 C9 C10 C11 . . . . 1.6(7) ?
    C13 N2 C11 C10 . . . . 0.0(5) ?
    Mn1 N2 C11 C10 . . . . -177.7(3) ?
    C13 N2 C11 C12 . . . . 179.6(3) ?
    Mn1 N2 C11 C12 . . . . 1.8(5) ?
    C9 C10 C11 N2 . . . . -1.5(6) ?
    C9 C10 C11 C12 . . . . 178.9(4) ?
    C11 N2 C13 C8 . . . . 1.4(5) ?
    Mn1 N2 C13 C8 . . . . 179.4(3) ?
    C11 N2 C13 C14 . . . . -177.8(3) ?
    Mn1 N2 C13 C14 . . . . 0.2(4) ?
    C9 C8 C13 N2 . . . . -1.4(6) ?
    C7 C8 C13 N2 . . . . 178.8(4) ?
    C9 C8 C13 C14 . . . . 177.8(4) ?
    C7 C8 C13 C14 . . . . -2.1(6) ?
    C2 N1 C14 C5 . . . . -0.4(5) ?
    Mn1 N1 C14 C5 . . . . 176.9(3) ?
    C2 N1 C14 C13 . . . . 177.3(3) ?
    Mn1 N1 C14 C13 . . . . -5.4(4) ?
    C4 C5 C14 N1 . . . . -2.5(6) ?
    C6 C5 C14 N1 . . . . 177.0(4) ?
    C4 C5 C14 C13 . . . . 179.8(4) ?
    C6 C5 C14 C13 . . . . -0.7(6) ?
    N2 C13 C14 N1 . . . . 3.6(5) ?
    C8 C13 C14 N1 . . . . -175.6(3) ?
    N2 C13 C14 C5 . . . . -178.6(3) ?
    C8 C13 C14 C5 . . . . 2.2(5) ?
    Mn1 O4 C15 O3 . . . . 2.9(6) ?
    Mn1 O4 C15 C16 . . . . -174.8(2) ?
    O4 C15 C16 C21 . . . . 4.4(5) ?
    O3 C15 C16 C21 . . . . -173.6(3) ?
    O4 C15 C16 C17 . . . . -177.8(3) ?
    O3 C15 C16 C17 . . . . 4.3(5) ?
    C21 C16 C17 C18 . . . . -1.6(5) ?
    C15 C16 C17 C18 . . . . -179.4(3) ?
    C16 C17 C18 C19 . . . . 1.0(6) ?
    C17 C18 C19 C20 . . . . -0.1(6) ?
    C18 C19 C20 O5 . . . . -179.7(3) ?
    C18 C19 C20 C21 . . . . -0.3(5) ?
    C17 C16 C21 C20 . . . . 1.2(5) ?
    C15 C16 C21 C20 . . . . 179.1(3) ?
    O5 C20 C21 C16 . . . . 179.2(3) ?
    C19 C20 C21 C16 . . . . -0.3(5) ?
    Mn1 O6 C22 O7 . . . . 3.6(5) ?
    Mn1 O6 C22 C23 . . . . -177.4(2) ?
    O7 C22 C23 C24 . . . . -1.1(5) ?
    O6 C22 C23 C24 . . . . 179.8(3) ?
    O7 C22 C23 C28 . . . . 179.7(3) ?
    O6 C22 C23 C28 . . . . 0.7(5) ?
    C28 C23 C24 C25 . . . . -0.6(5) ?
    C22 C23 C24 C25 . . . . -179.8(3) ?
    C23 C24 C25 O8 . . . . -179.5(3) ?
    C23 C24 C25 C26 . . . . 0.1(5) ?
    O8 C25 C26 C27 . . . . -179.7(4) ?
    C24 C25 C26 C27 . . . . 0.8(6) ?
    C25 C26 C27 C28 . . . . -1.1(6) ?
    C26 C27 C28 C23 . . . . 0.6(6) ?
    C24 C23 C28 C27 . . . . 0.3(5) ?
    C22 C23 C28 C27 . . . . 179.4(3) ?
    C42 N4 C30 C31 . . . . -0.1(6) ?
    C42 N4 C30 C29 . . . . 178.2(4) ?
    N4 C30 C31 C32 . . . . 0.6(7) ?
    C29 C30 C31 C32 . . . . -177.6(5) ?
    C30 C31 C32 C33 . . . . -0.4(8) ?
    C31 C32 C33 C42 . . . . -0.3(8) ?
    C31 C32 C33 C34 . . . . 178.2(5) ?
    C32 C33 C34 C35 . . . . -179.8(6) ?
    C42 C33 C34 C35 . . . . -1.3(8) ?
    C33 C34 C35 C36 . . . . -0.4(9) ?
    C34 C35 C36 C37 . . . . -178.4(5) ?
    C34 C35 C36 C41 . . . . -0.1(8) ?
    C35 C36 C37 C38 . . . . 178.8(5) ?
    C41 C36 C37 C38 . . . . 0.4(7) ?
    C36 C37 C38 C39 . . . . -0.1(8) ?
    C41 N3 C39 C38 . . . . 0.9(7) ?
    C41 N3 C39 C40 . . . . -178.9(4) ?
    C37 C38 C39 N3 . . . . -0.6(8) ?
    C37 C38 C39 C40 . . . . 179.2(5) ?
    C39 N3 C41 C36 . . . . -0.5(6) ?
    C39 N3 C41 C42 . . . . 178.7(4) ?
    C35 C36 C41 N3 . . . . -178.5(4) ?
    C37 C36 C41 N3 . . . . -0.1(6) ?
    C35 C36 C41 C42 . . . . 2.2(6) ?
    C37 C36 C41 C42 . . . . -179.3(4) ?
    C30 N4 C42 C33 . . . . -0.7(6) ?
    C30 N4 C42 C41 . . . . 178.3(4) ?
    C32 C33 C42 N4 . . . . 0.9(6) ?
    C34 C33 C42 N4 . . . . -177.7(4) ?
    C32 C33 C42 C41 . . . . -178.1(4) ?
    C34 C33 C42 C41 . . . . 3.4(6) ?
    N3 C41 C42 N4 . . . . -2.1(5) ?
    C36 C41 C42 N4 . . . . 177.2(3) ?
    N3 C41 C42 C33 . . . . 176.9(4) ?
    C36 C41 C42 C33 . . . . -3.8(6) ?
loop_
    _geom_hbond_atom_site_label_D
    _geom_hbond_atom_site_label_H
    _geom_hbond_atom_site_label_A
    _geom_hbond_site_symmetry_A
    _geom_hbond_distance_DH
    _geom_hbond_distance_HA
    _geom_hbond_distance_DA
    _geom_hbond_angle_DHA
    O8 H8 O1 1_455 0.82 1.83 2.653(4) 175.7
    O5 H5 O7 2_546 0.82 1.88 2.686(4) 167.5
    O2 H4W N3 4_566 0.83 1.96 2.764(4) 161.7
    O2 H3W O3 . 0.83 1.80 2.617(3) 165.0
    O1 H2W N4 . 0.83 2.15 2.951(4) 161.4
    O1 H1W O3 4_565 0.85 1.99 2.839(4) 179.6
data_global
_journal_date_recd_electronic     2009-05-06
_journal_date_accepted     2009-07-04
_journal_name_full     'Acta Crystallographica, Section E'
_journal_year     2009
_journal_volume     65
_journal_issue      8
_journal_page_first     m901
_journal_page_last     m901
_journal_paper_category     QM
_journal_coeditor_code     PV2157
_publ_contact_author_name     'Xuejun Liu'
_publ_contact_author_address
;
College of Chemistry and Chemical Engineering, Henan University, Kaifeng 475001,
People's Republic of China
;
_publ_contact_author_email     'liuxuejunkf@hotmail.com'
_publ_contact_author_fax     '86-378-3881589'
_publ_contact_author_phone     '86-378-3881589'
_publ_section_title
;\
Aqua(2,9-dimethyl-1,10-phenanthroline-\k^2^<i>N</i>,<i>N</i>')bis(3-\
hydroxybenzoato-\k<i>O</i>)manganese(II)--2,9-dimethyl-1,10-\
phenanthroline--water (1/1/1)
;
loop_
    _publ_author_name
    _publ_author_footnote
    _publ_author_address
    'Liu, Xuejun' .
;
College of Chemistry and Chemical Engineering, Henan University, Kaifeng 475001,
People's Republic of China
;
    'Jin, Linyu' .
;
College of Chemistry and Chemical Engineering, Henan University, Kaifeng 475001,
People's Republic of China
;
