# Supplementary material for: Aqua­(2,9-dimethyl-1,10-phenanthroline-κ2 N,N′)bis­(3-hydroxy­benzoato-κO)manganese(II)–2,9-dimethyl-1,10-phenanthroline–water (1/1/1)
Source: Acta Crystallogr Sect E Struct Rep Online. 2009 Jul 11;65(Pt 8):m901. doi: 10.1107/S1600536809025926 (PMC2977455; doi:10.1107/S1600536809025926)
Supplement: Supplementary file 2 [file e-65-0m901-Isup2.hkl]

# 
# h,k,l, Fc-squared, Fo-squared, sigma(Fo-squared) and status flag 
# 
data_I
_shelx_title ' B in P2(1)/c' 
_shelx_refln_list_code          4 
_shelx_F_calc_maximum      595.14 
_exptl_crystal_F_000      1628.00 
_reflns_d_resolution_high  0.8255 
 
loop_ 
 _symmetry_equiv_pos_as_xyz 
 'x, y, z' 
 '-x, y+1/2, -z+1/2' 
 '-x, -y, -z' 
 'x, -y-1/2, z-1/2' 
 
_cell_length_a    14.7103 
_cell_length_b    18.5782 
_cell_length_c    14.4598 
_cell_angle_alpha  90.000 
_cell_angle_beta  106.302 
_cell_angle_gamma  90.000 
 
_shelx_F_squared_multiplier     1.000 
 
loop_ 
 _refln_index_h 
 _refln_index_k 
 _refln_index_l 
 _refln_F_squared_calc 
 _refln_F_squared_meas 
 _refln_F_squared_sigma 
 _refln_observed_status 
   2   0   0    13436.05    12013.32    219.03 o 
   3   0   0    20720.25    19127.78    333.20 o 
   4   0   0   354189.72   318977.25  12582.71 o 
   5   0   0       50.91      -18.51     12.97 o 
   6   0   0      428.53      452.49     49.26 o 
   7   0   0    14817.47    14703.59    202.87 o 
   8   0   0    56624.96    58564.87    752.79 o 
   9   0   0     5616.59     5526.72    177.09 o 
  10   0   0       59.18       75.89     55.59 o 
  11   0   0     6012.74     5901.48    234.34 o 
  12   0   0     3058.08     2760.50    171.10 o 
  13   0   0      547.30      633.12    100.53 o 
  14   0   0       85.77       83.22     71.57 o 
  15   0   0     2464.87     2279.83    182.08 o 
  16   0   0      638.41      548.90    121.50 o 
  17   0   0      503.52      292.26    113.51 o 
   2   1   0     3331.86     3603.18     48.24 o 
   3   1   0      282.13      176.53     14.88 o 
   4   1   0     3842.04     3421.06     58.82 o 
   5   1   0     8585.37     8583.93     88.82 o 
   6   1   0     5613.94     5510.52     69.75 o 
   7   1   0     1003.34     1266.25     58.62 o 
   8   1   0     1955.26     1779.13     42.77 o 
   9   1   0     7268.44     7477.12    124.00 o 
  10   1   0      845.88      888.09     82.88 o 
  11   1   0      157.03      140.50     49.43 o 
  12   1   0       28.35       66.40     43.04 o 
  13   1   0        1.01        3.37     41.42 o 
  14   1   0      227.44      205.41     59.75 o 
  15   1   0      140.77      135.82     57.68 o 
  16   1   0      472.77      578.76     85.31 o 
  17   1   0      123.70       88.88     98.86 o 
   1   2   0     6533.54     5854.35    100.36 o 
   2   2   0     1053.64      868.16     23.31 o 
   3   2   0      852.19      875.25     30.49 o 
   4   2   0    62614.40    62524.25    766.16 o 
   5   2   0     3015.53     2753.23     80.82 o 
   6   2   0     3105.82     2791.58     45.72 o 
   7   2   0       91.73       97.69     14.35 o 
   8   2   0     4684.06     4707.94     69.20 o 
   9   2   0       52.84       60.39     36.36 o 
  10   2   0      543.70      499.21     45.06 o 
  11   2   0        3.99       53.62     39.56 o 
  12   2   0      117.83      147.56     46.45 o 
  13   2   0       82.70       74.64     54.76 o 
  14   2   0      538.39      622.74     76.19 o 
  15   2   0       32.78      -36.60     43.19 o 
  16   2   0      182.19      135.15     94.87 o 
  17   2   0        9.75      -82.55     85.22 o 
   1   3   0     7389.84     7556.09     72.19 o 
   2   3   0      158.42      177.30     13.16 o 
   3   3   0      365.78      434.34     22.67 o 
   4   3   0        1.99       23.98     24.55 o 
   5   3   0      183.43      260.41     23.43 o 
   6   3   0       47.01       74.67     18.07 o 
   7   3   0     2758.07     2900.49     48.81 o 
   8   3   0      308.82      443.19     34.92 o 
   9   3   0       60.92       96.49     34.69 o 
  10   3   0        5.24       14.85     23.23 o 
  11   3   0      289.28      251.70     59.42 o 
  12   3   0      111.02      106.58     70.74 o 
  13   3   0      184.81      162.48     50.91 o 
  14   3   0       46.16       -2.02     41.96 o 
  15   3   0      257.18      208.38     58.39 o 
  16   3   0        1.28      -36.95     82.88 o 
   0   4   0    29611.25    29208.97    253.80 o 
   1   4   0      529.14      537.07     15.59 o 
   2   4   0      119.63      133.32     11.74 o 
   3   4   0       26.84       28.10      9.82 o 
   4   4   0      446.19      467.26     36.11 o 
   5   4   0        5.65        5.26     18.37 o 
   6   4   0      919.49     1044.96     44.35 o 
   7   4   0      477.13      428.94     33.33 o 
   8   4   0      207.09      269.27     31.40 o 
   9   4   0        4.11       -9.58     21.67 o 
  10   4   0      472.46      445.57     72.06 o 
  11   4   0       46.07       34.35     27.82 o 
  12   4   0       60.22       55.09     85.05 o 
  13   4   0        6.03       46.47     84.55 o 
  14   4   0       77.05       51.91     45.31 o 
  15   4   0       12.37      -12.65     83.88 o 
  16   4   0        0.31      -51.93     79.22 o 
   1   5   0    13485.22    13017.33     96.66 o 
   2   5   0     1048.81     1085.97     26.06 o 
   3   5   0      214.34      260.95     15.44 o 
   4   5   0       59.48       80.82     11.98 o 
   5   5   0       17.43       12.64      9.77 o 
   6   5   0     2927.80     2842.29     46.92 o 
   7   5   0     1917.19     2229.65     64.94 o 
   8   5   0      667.00      641.34     42.24 o 
   9   5   0      704.14      744.90     47.53 o 
  10   5   0       80.47       32.72     25.35 o 
  11   5   0       75.77       89.85     30.18 o 
  12   5   0      335.31      392.32    115.67 o 
  13   5   0      155.33      162.15     49.85 o 
  14   5   0       12.20      -85.55     65.91 o 
  15   5   0       39.53      -56.59     85.55 o 
  16   5   0       47.55        1.00     96.87 o 
   0   6   0     1684.80     1662.45     42.49 o 
   1   6   0      904.62      839.34     31.01 o 
   2   6   0      158.04      114.49     14.05 o 
   3   6   0      125.97      120.68     13.44 o 
   4   6   0      638.57      640.07     26.60 o 
   5   6   0     1647.19     1475.17     32.32 o 
   6   6   0     1890.16     1710.00     39.54 o 
   7   6   0      333.46      369.38     34.08 o 
   8   6   0      264.80      282.12     34.43 o 
   9   6   0      190.54      217.72     33.53 o 
  10   6   0     2168.04     2047.87     74.95 o 
  11   6   0       13.00        5.39     33.56 o 
  12   6   0      333.65      346.43     44.70 o 
  13   6   0       29.37      106.52     92.87 o 
  14   6   0      543.19      494.65    128.82 o 
  15   6   0      103.88      144.47    106.85 o 
  16   6   0       28.70       28.96     99.86 o 
   1   7   0    15537.87    14886.98    115.62 o 
   2   7   0     1362.61     1430.85     33.53 o 
   3   7   0      494.56      417.76     20.74 o 
   4   7   0     1933.90     1773.79     37.38 o 
   5   7   0     9852.92    10194.14    110.95 o 
   6   7   0     5250.13     5138.56     67.36 o 
   7   7   0      446.42      512.64     38.60 o 
   8   7   0     3353.46     3217.26     86.73 o 
   9   7   0     4392.16     4648.77    109.58 o 
  10   7   0     1193.55     1312.52    118.24 o 
  11   7   0      130.29      131.58     33.94 o 
  12   7   0      899.00      914.12    215.20 o 
  13   7   0      479.43      385.13    115.84 o 
  14   7   0      125.48      171.10    104.85 o 
  15   7   0       50.39       46.60     95.53 o 
  16   7   0      316.68      478.34    143.80 o 
   0   8   0    24203.05    25703.23    255.05 o 
   1   8   0     3501.69     3215.55     46.74 o 
   2   8   0      817.53      771.19     27.83 o 
   3   8   0     2253.31     2003.74     41.78 o 
   4   8   0      763.85      860.07     29.02 o 
   5   8   0     1036.84      987.47     30.81 o 
   6   8   0      811.80      629.91     26.66 o 
   7   8   0      910.65      978.62     54.34 o 
   8   8   0      375.60      382.67     33.20 o 
   9   8   0      311.61      355.40     40.20 o 
  10   8   0     1326.44     1246.31     64.62 o 
  11   8   0      143.18      183.64     48.64 o 
  12   8   0      264.62      149.71     49.55 o 
  13   8   0        2.37      -70.24     77.23 o 
  14   8   0      132.61      116.84    100.86 o 
  15   8   0      309.33      171.10    118.50 o 
   1   9   0     5007.65     4736.22     77.53 o 
   2   9   0     3273.52     3198.81     63.45 o 
   3   9   0      238.90      363.33     27.88 o 
   4   9   0      147.17       88.58     26.09 o 
   5   9   0      297.24      292.04     21.80 o 
   6   9   0      475.56      443.29     25.18 o 
   7   9   0      190.87      184.40     27.45 o 
   8   9   0      212.88      195.09     28.20 o 
   9   9   0      146.26      173.34     35.96 o 
  10   9   0      157.82      146.83     33.79 o 
  11   9   0       88.03       92.01     31.85 o 
  12   9   0       91.32      106.38     68.41 o 
  13   9   0      241.86      254.54     62.91 o 
  14   9   0      202.24      158.45    112.84 o 
  15   9   0       57.09      134.15    113.18 o 
   0  10   0       39.88      -16.01     32.10 o 
   1  10   0      331.41      481.34     23.68 o 
   2  10   0       43.00        7.67     21.10 o 
   3  10   0      234.75      322.54     23.69 o 
   4  10   0     1952.86     2041.56     47.18 o 
   5  10   0      680.25      759.80     31.98 o 
   6  10   0      879.46      799.91     41.09 o 
   7  10   0      360.62      399.46     33.75 o 
   8  10   0      556.87      579.27     80.52 o 
   9  10   0      827.57      838.74     58.69 o 
  10  10   0       40.78       15.21     42.63 o 
  11  10   0      178.95      150.44     37.05 o 
  12  10   0      179.76      140.81     38.73 o 
  13  10   0        1.90      -43.22     28.81 o 
  14  10   0        3.76      -23.72     42.73 o 
  15  10   0        6.40       13.81     46.62 o 
   1  11   0       38.00       30.85     14.23 o 
   2  11   0       82.58       60.22     16.98 o 
   3  11   0       94.48      122.03     19.90 o 
   4  11   0       32.53       16.04     19.83 o 
   5  11   0        0.16        7.37     16.00 o 
   6  11   0        0.17        3.97     20.48 o 
   7  11   0       24.80       44.45     31.97 o 
   8  11   0       59.65       73.89     35.39 o 
   9  11   0       17.49      -10.75     45.69 o 
  10  11   0      295.03      256.64     60.02 o 
  11  11   0      493.69      404.49     52.26 o 
  12  11   0       27.90        5.68     31.76 o 
  13  11   0       17.58       52.41     33.39 o 
  14  11   0        4.30       14.46     42.01 o 
   0  12   0        1.83        3.70     20.00 o 
   1  12   0       55.10       47.35     15.78 o 
   2  12   0      602.87      552.45     31.74 o 
   3  12   0      646.64      632.86     33.21 o 
   4  12   0      668.66      647.54     42.09 o 
   5  12   0        5.43        6.11     24.75 o 
   6  12   0      222.68      208.81     35.96 o 
   7  12   0     1586.82     1529.26     72.83 o 
   8  12   0      685.10      663.05     55.30 o 
   9  12   0      114.97       86.82     42.51 o 
  10  12   0      159.12      167.64     45.95 o 
  11  12   0      105.18       66.95     34.65 o 
  12  12   0        7.81       71.27     36.62 o 
  13  12   0      190.63      116.76     60.79 o 
  14  12   0       20.38       59.75     52.09 o 
   1  13   0      588.55      618.20     30.38 o 
   2  13   0      480.63      504.93     36.05 o 
   3  13   0      164.80      171.86     24.82 o 
   4  13   0      105.82       83.36     21.92 o 
   5  13   0        3.90      -17.44     62.01 o 
   6  13   0      585.90      630.04     53.78 o 
   7  13   0     1571.22     1498.66     73.72 o 
   8  13   0      981.36     1025.19     65.90 o 
   9  13   0     1346.40     1359.70     75.72 o 
  10  13   0       34.28       10.50     30.42 o 
  11  13   0      107.50       61.05     36.11 o 
  12  13   0      136.29      118.62     53.64 o 
  13  13   0      294.44      213.43     55.46 o 
   0  14   0     1536.44     1513.93     62.33 o 
   1  14   0      305.20      298.20     25.99 o 
   2  14   0      387.51      398.32     31.00 o 
   3  14   0      108.85      123.75     24.68 o 
   4  14   0     1135.53     1223.75     71.16 o 
   5  14   0      686.66      627.04     61.85 o 
   6  14   0       84.20      128.10     34.93 o 
   7  14   0      535.03      610.35     55.41 o 
   8  14   0      798.83      883.68     63.80 o 
   9  14   0        0.67       70.86     32.27 o 
  10  14   0      563.97      485.47     56.37 o 
  11  14   0       89.26       64.13     35.33 o 
  12  14   0        0.57       15.54     32.87 o 
  13  14   0      212.90      156.91     45.90 o 
   1  15   0      618.80      616.78     32.83 o 
   2  15   0      512.44      560.52     42.08 o 
   3  15   0        5.97        0.85     19.51 o 
   4  15   0       43.60       22.34     31.18 o 
   5  15   0      976.73      974.91     62.09 o 
   6  15   0      805.60      793.76     60.06 o 
   7  15   0       92.69       95.09     35.72 o 
   8  15   0      344.38      321.03     58.33 o 
   9  15   0      197.25      160.75     39.37 o 
  10  15   0       78.38       47.86     33.34 o 
  11  15   0      378.23      418.56     68.37 o 
  12  15   0       56.94       62.39     58.94 o 
   0  16   0     1552.48     1485.57     66.01 o 
   1  16   0       38.92       45.94     18.76 o 
   2  16   0       78.20       44.07     25.21 o 
   3  16   0      448.11      468.55     39.28 o 
   4  16   0     1685.22     1578.46     74.46 o 
   5  16   0        0.48        4.36     25.92 o 
   6  16   0      114.21       97.43     35.97 o 
   7  16   0      695.73      630.22     58.08 o 
   8  16   0      258.77      375.40     72.66 o 
   9  16   0       48.62       73.90     53.81 o 
  10  16   0       86.37      138.16     59.92 o 
  11  16   0      247.99      332.18     76.55 o 
  12  16   0        0.15       47.92     59.42 o 
   1  17   0       58.42       31.13     21.05 o 
   2  17   0      680.00      701.05     45.87 o 
   3  17   0       74.45       43.66     28.48 o 
   4  17   0        1.61       46.59     37.19 o 
   5  17   0      191.48      262.62     60.53 o 
   6  17   0      309.37      256.42    118.84 o 
   7  17   0       39.84       64.87     51.08 o 
   8  17   0        0.16        3.33     47.31 o 
   9  17   0      110.61       64.38     50.71 o 
  10  17   0       56.76       96.80     56.21 o 
  11  17   0        2.29      -57.51     45.49 o 
   0  18   0      454.48      311.57     71.23 o 
   1  18   0       51.70       63.71     54.10 o 
   2  18   0       70.35        7.45     26.35 o 
   3  18   0      161.48      161.56     55.83 o 
   4  18   0       33.98       50.17     41.87 o 
   5  18   0        8.99       54.47     46.27 o 
   6  18   0       16.32       36.43     49.29 o 
   7  18   0      104.08      -13.14     45.76 o 
   8  18   0      190.84      154.04     64.22 o 
   9  18   0        9.21       39.57     53.87 o 
  10  18   0       19.51      -20.43     58.59 o 
   1  19   0      354.11      396.44     56.95 o 
   2  19   0      965.07      850.30     63.22 o 
   3  19   0       81.88      170.96     57.92 o 
   4  19   0       46.79        9.20     45.81 o 
   5  19   0       96.38       77.98     94.70 o 
   6  19   0      378.01      326.58     98.36 o 
   7  19   0       51.57      -20.43     48.52 o 
   8  19   0      223.87      163.31     72.90 o 
   9  19   0      164.69      124.74     62.86 o 
   0  20   0      141.49      103.86     60.58 o 
   1  20   0       88.64       61.96     62.41 o 
   2  20   0       14.07       40.28     53.59 o 
   3  20   0      171.25      124.02    107.35 o 
   4  20   0      138.63      115.62     55.53 o 
   5  20   0        9.02       33.93     45.80 o 
   6  20   0        1.57      -27.82     75.40 o 
   7  20   0      211.48      271.51     67.86 o 
   1  21   0       95.30       49.00     38.01 o 
   2  21   0      121.04      262.30     83.22 o 
   3  21   0       36.66       64.24     61.58 o 
   4  21   0       24.42       39.31     52.13 o 
   5  21   0       13.68       38.58     48.54 o 
   6  21   0       80.88      113.82     62.38 o 
   0  22   0       73.92      126.49     62.25 o 
   1  22   0      101.44       10.32     58.25 o 
   2  22   0       67.31      122.50     71.57 o 
   3  22   0      143.77      117.17     73.90 o 
 -17   1   1       63.06       19.81     52.49 o 
 -16   1   1       94.45      -34.48     44.50 o 
 -15   1   1       45.63       57.66     77.39 o 
 -14   1   1       57.64       14.70     38.57 o 
 -13   1   1     1607.97     1595.30    233.34 o 
 -12   1   1      424.21      452.93    123.50 o 
 -11   1   1     1907.49     1839.39     94.26 o 
 -10   1   1      590.22      627.43     59.61 o 
  -9   1   1     4379.45     4271.96     87.51 o 
  -8   1   1     2672.24     2436.16     47.01 o 
  -7   1   1     6960.57     7123.81     83.19 o 
  -6   1   1     4292.50     4053.04     54.78 o 
  -5   1   1    15941.74    16389.24    175.75 o 
  -4   1   1     2217.77     1873.12     41.76 o 
  -3   1   1    47294.77    45693.09    394.14 o 
  -2   1   1       99.51      151.69     11.32 o 
   1   1   1     9159.75     8617.48    149.29 o 
   2   1   1       38.07       40.40      8.33 o 
   3   1   1    72452.98    71835.09    734.00 o 
   4   1   1    25673.03    26392.90    211.92 o 
   5   1   1    21328.09    22084.94    188.36 o 
   6   1   1      593.49      677.95     26.61 o 
   7   1   1    21952.10    23013.17    354.96 o 
   8   1   1    15221.85    15390.03    158.51 o 
   9   1   1     5614.87     6050.70     92.68 o 
  10   1   1     1104.01     1193.27     81.66 o 
  11   1   1     6994.35     7165.57    256.81 o 
  12   1   1     5271.74     4882.77    160.04 o 
  13   1   1     1580.69     1633.65    168.43 o 
  14   1   1      195.99      104.56     56.71 o 
  15   1   1      214.28      282.00    113.01 o 
  16   1   1     1211.14      780.25    143.47 o 
 -17   2   1       63.32       62.93     56.61 o 
 -16   2   1       16.72      -17.98     45.34 o 
 -15   2   1        3.62      -13.86     42.71 o 
 -14   2   1      689.11      826.00     83.02 o 
 -13   2   1      156.24      210.78     92.54 o 
 -12   2   1      456.51      471.01     62.89 o 
 -11   2   1      461.03      511.52     60.09 o 
 -10   2   1      462.74      432.05     36.45 o 
  -9   2   1      332.84      375.14     33.18 o 
  -8   2   1       13.57       11.77     10.77 o 
  -7   2   1      452.70      401.95     38.64 o 
  -6   2   1      116.23       72.23     21.34 o 
  -5   2   1     5298.21     4797.86     87.52 o 
  -4   2   1       31.91       50.85     15.18 o 
  -3   2   1      467.04      365.32     20.18 o 
  -2   2   1     3074.33     3103.19     47.07 o 
  -1   2   1     9824.36     9535.23     89.33 o 
   0   2   1     7355.81     7631.51     67.87 o 
   1   2   1     5846.10     4973.87     52.00 o 
   2   2   1      396.45      647.34     23.64 o 
   3   2   1    14927.64    15861.99    135.17 o 
   4   2   1      596.62      541.32     20.90 o 
   5   2   1     1125.44     1109.30     35.99 o 
   6   2   1        3.56        5.38     11.44 o 
   7   2   1     4676.23     5122.97    108.65 o 
   8   2   1     2149.56     2110.66     57.70 o 
   9   2   1      468.07      478.37     39.27 o 
  10   2   1      485.28      520.78     42.11 o 
  11   2   1     1210.06     1253.16     87.96 o 
  12   2   1        8.60      -51.78     91.54 o 
  13   2   1      381.39      454.44     70.90 o 
  14   2   1      755.50      777.26     86.71 o 
  15   2   1      362.33      194.06    106.85 o 
  16   2   1        1.70      -40.61     85.88 o 
 -17   3   1       13.04     -108.52     76.56 o 
 -16   3   1        7.15       -0.08     48.25 o 
 -15   3   1      398.80      439.70     73.03 o 
 -14   3   1      388.82      373.28     66.40 o 
 -13   3   1        1.66       12.44     37.61 o 
 -12   3   1      279.79      258.38     52.56 o 
 -11   3   1      366.43      422.18     57.03 o 
 -10   3   1      140.66      162.83     29.05 o 
  -9   3   1     2141.83     2042.99     64.79 o 
  -8   3   1      773.86      705.42     40.11 o 
  -7   3   1      510.24      715.12     38.05 o 
  -6   3   1     4222.48     4287.53     79.96 o 
  -5   3   1     1742.01     1439.15     43.36 o 
  -4   3   1      508.20      631.94     29.11 o 
  -3   3   1      560.63      425.06     23.93 o 
  -2   3   1     5166.98     5849.71     76.51 o 
  -1   3   1     2740.09     1967.99     27.26 o 
   0   3   1     1161.89      882.55     20.62 o 
   1   3   1      666.14      787.30     24.12 o 
   2   3   1     1776.60     1842.68     33.38 o 
   3   3   1     1972.85     2511.70     39.36 o 
   4   3   1     3426.81     2938.73     47.13 o 
   5   3   1     1525.39     1534.18     34.57 o 
   6   3   1     3259.76     2990.33     57.65 o 
   7   3   1     2076.16     2325.32     86.29 o 
   8   3   1      757.11      712.34     40.84 o 
   9   3   1     1938.57     2008.26     67.19 o 
  10   3   1      994.78      872.21     51.28 o 
  11   3   1      958.62      864.78    113.34 o 
  12   3   1      160.93      252.25     57.95 o 
  13   3   1       60.40       19.83     46.86 o 
  14   3   1        1.69       16.64     84.55 o 
  15   3   1      858.28      870.79    151.79 o 
  16   3   1       22.07     -127.82     85.22 o 
 -17   4   1       65.43      -39.28     80.55 o 
 -16   4   1      125.66       96.53     86.55 o 
 -15   4   1        0.13      -56.09     77.23 o 
 -14   4   1      381.05      425.10     67.90 o 
 -13   4   1       25.11       52.55     38.30 o 
 -12   4   1      275.05      202.00     49.88 o 
 -11   4   1      708.41      820.54     51.78 o 
 -10   4   1     1070.87     1006.44     53.78 o 
  -9   4   1     1945.49     1985.82     66.44 o 
  -8   4   1        3.70       18.86     18.99 o 
  -7   4   1     3532.26     3243.96    152.02 o 
  -6   4   1     3132.56     2685.68     64.41 o 
  -5   4   1     2084.54     1905.74     51.55 o 
  -4   4   1     1028.14     1162.76     39.95 o 
  -3   4   1     3074.54     2533.92     53.31 o 
  -2   4   1      514.27      585.16     18.12 o 
  -1   4   1     2299.13     2297.18     29.07 o 
   0   4   1    23983.82    24465.50    154.58 o 
   1   4   1     9764.48     8700.80     87.72 o 
   2   4   1      243.18      328.41     15.19 o 
   3   4   1    12517.96    12579.47    105.38 o 
   4   4   1      793.50      672.77     29.31 o 
   5   4   1     1641.37     1394.72     38.65 o 
   6   4   1     1028.56     1033.10     30.97 o 
   7   4   1     3393.72     3495.89     59.70 o 
   8   4   1     3391.67     3223.03     80.91 o 
   9   4   1      553.45      654.23     60.85 o 
  10   4   1     1234.25     1311.43     60.86 o 
  11   4   1      186.91      268.56     40.27 o 
  12   4   1       24.51       11.78     41.91 o 
  13   4   1      118.11       46.93     86.55 o 
  14   4   1      756.42      586.52    130.82 o 
  15   4   1       54.45       33.62     90.54 o 
  16   4   1        7.12      -91.87     92.87 o 
 -16   5   1       23.49      -12.32     79.89 o 
 -15   5   1      312.02      389.13    120.17 o 
 -14   5   1      114.38      150.14     51.38 o 
 -13   5   1       26.96       -6.78     79.22 o 
 -12   5   1      315.83      275.65     53.81 o 
 -11   5   1      139.94      130.56     37.25 o 
 -10   5   1       22.70       17.39     22.98 o 
  -9   5   1     3976.01     4240.34     98.86 o 
  -8   5   1     1988.65     1835.13     63.31 o 
  -7   5   1       38.21       33.90     18.27 o 
  -6   5   1     3442.03     3432.12     83.04 o 
  -5   5   1      119.98      206.68     23.46 o 
  -4   5   1      684.15      634.98     23.93 o 
  -3   5   1      636.54      826.55     31.59 o 
  -2   5   1     2782.65     3010.01     40.84 o 
  -1   5   1       66.88       -3.42      8.74 o 
   0   5   1       27.10       77.79     10.52 o 
   1   5   1    17778.69    18276.39    141.29 o 
   2   5   1      110.76      114.31     20.95 o 
   3   5   1      868.81     1054.22     31.05 o 
   4   5   1     1704.12     1462.88     31.04 o 
   5   5   1       82.78       92.62     13.84 o 
   6   5   1     2233.03     2130.19     75.75 o 
   7   5   1      286.97      329.54     33.25 o 
   8   5   1      778.21      705.12     44.13 o 
   9   5   1     3191.62     3479.11     90.77 o 
  10   5   1     1048.63      967.83     56.33 o 
  11   5   1      123.83      139.06     38.70 o 
  12   5   1      217.05      136.48     88.54 o 
  13   5   1      266.98      181.75    100.86 o 
  14   5   1        1.63       25.96     91.54 o 
  15   5   1      112.38       58.92    103.86 o 
  16   5   1       80.77      164.77    113.18 o 
 -16   6   1       15.19      -93.20     85.55 o 
 -15   6   1       15.76     -115.34     76.89 o 
 -14   6   1       51.54       -0.33     72.57 o 
 -13   6   1      243.51      347.67    164.60 o 
 -12   6   1      304.19      383.59     45.69 o 
 -11   6   1     1103.26     1067.35     61.96 o 
 -10   6   1       95.70      132.83     40.41 o 
  -9   6   1     1946.76     1978.95     70.41 o 
  -8   6   1      434.78      496.58     39.31 o 
  -7   6   1      369.76      360.69     47.59 o 
  -6   6   1      319.70      407.81     36.08 o 
  -5   6   1      102.47       97.95     18.83 o 
  -4   6   1      368.20      404.43     26.03 o 
  -3   6   1      515.63      470.06     22.03 o 
  -2   6   1      303.78      297.87     15.70 o 
  -1   6   1      614.07      541.90     19.17 o 
   0   6   1    23320.13    24296.32    163.06 o 
   1   6   1     3219.95     2950.64     44.96 o 
   2   6   1     3373.53     3735.91     51.34 o 
   3   6   1     1570.50     1507.80     32.12 o 
   4   6   1       88.40       79.99     12.60 o 
   5   6   1     2440.40     2466.39     43.80 o 
   6   6   1     1917.76     2146.25     68.59 o 
   7   6   1      516.40      580.50     31.14 o 
   8   6   1     4515.61     4821.28    104.10 o 
   9   6   1      272.43      289.55     37.24 o 
  10   6   1       17.76      -17.45     24.85 o 
  11   6   1        1.93       -3.95     39.61 o 
  12   6   1       10.12       -9.65     75.89 o 
  13   6   1       88.59       27.96     86.55 o 
  14   6   1      122.46      -19.31     94.87 o 
  15   6   1       20.80       23.97     91.54 o 
  16   6   1       16.86     -121.83     81.22 o 
 -16   7   1        0.01      -62.25     94.87 o 
 -15   7   1      219.52       91.54     96.20 o 
 -14   7   1       35.65        8.32     82.88 o 
 -13   7   1       18.73        0.67     80.55 o 
 -12   7   1      334.63      343.41     52.20 o 
 -11   7   1       48.14       26.31     27.58 o 
 -10   7   1        8.70       19.82     35.35 o 
  -9   7   1      523.26      519.68     44.43 o 
  -8   7   1      942.87      857.28     49.87 o 
  -7   7   1        2.36       17.12     21.06 o 
  -6   7   1      540.29      653.50     30.87 o 
  -5   7   1      150.53      181.37     16.34 o 
  -4   7   1      531.78      592.26     23.62 o 
  -3   7   1     1289.88     1351.11     32.30 o 
  -2   7   1      404.84      480.07     19.57 o 
  -1   7   1        5.64       31.46     17.54 o 
   0   7   1      821.07      994.07     25.86 o 
   1   7   1    11467.60    11711.82    109.56 o 
   2   7   1      311.35      373.60     20.53 o 
   3   7   1     3227.22     2905.14     47.52 o 
   4   7   1       28.60       54.40     12.32 o 
   5   7   1      176.53      183.01     23.54 o 
   6   7   1      139.16      143.26     22.58 o 
   7   7   1      330.63      308.24     28.76 o 
   8   7   1       40.73       43.93     24.82 o 
   9   7   1       48.90       57.64     27.81 o 
  10   7   1      466.48      570.35     82.05 o 
  11   7   1      957.40      919.76     78.44 o 
  12   7   1       14.00      -19.75     69.40 o 
  13   7   1        0.01      -46.60     78.56 o 
  14   7   1        3.47      -72.23     81.22 o 
  15   7   1       16.73     -134.81     89.88 o 
 -16   8   1        4.24     -124.33     82.88 o 
 -15   8   1      179.60      331.21    119.50 o 
 -14   8   1        8.47       92.87    102.86 o 
 -13   8   1      145.78      119.50    100.86 o 
 -12   8   1      306.49      330.05     58.37 o 
 -11   8   1        4.69      -10.30     34.85 o 
 -10   8   1       40.42       -3.85     26.91 o 
  -9   8   1        7.74       11.04     48.42 o 
  -8   8   1      332.45      453.89     63.19 o 
  -7   8   1      878.46      952.39     42.54 o 
  -6   8   1      241.90      317.27     34.67 o 
  -5   8   1      320.31      372.85     21.43 o 
  -4   8   1     3435.68     3435.59     54.94 o 
  -3   8   1     1158.55     1091.66     31.54 o 
  -2   8   1      409.56      424.55     20.04 o 
  -1   8   1     5102.39     5170.23     80.55 o 
   0   8   1     9263.98     9957.76    110.73 o 
   1   8   1     1971.76     2090.01     42.80 o 
   2   8   1     4879.26     5328.43     69.89 o 
   3   8   1     4628.33     4756.58     65.95 o 
   4   8   1     8304.63     8586.00     95.20 o 
   5   8   1      516.39      619.16     26.57 o 
   6   8   1      263.73      290.05     21.26 o 
   7   8   1      885.94      865.60     41.75 o 
   8   8   1      177.21      205.11     38.35 o 
   9   8   1      354.29      446.20     47.65 o 
  10   8   1      443.97      628.46    167.10 o 
  11   8   1      535.80      632.87     71.76 o 
  12   8   1      170.42      152.17    110.85 o 
  13   8   1        1.00      -70.90     85.22 o 
  14   8   1       12.41      -48.60    102.19 o 
  15   8   1      253.75      262.97    125.83 o 
 -15   9   1      142.15       54.26     98.53 o 
 -14   9   1      113.76      136.81     98.53 o 
 -13   9   1      282.86      235.43     58.22 o 
 -12   9   1      266.87      252.63     89.38 o 
 -11   9   1       10.77       34.35     37.72 o 
 -10   9   1      505.62      498.93     55.80 o 
  -9   9   1       25.12       62.76     24.13 o 
  -8   9   1     2871.34     2763.10     76.18 o 
  -7   9   1      358.63      364.29     32.43 o 
  -6   9   1     2320.50     2297.42     47.36 o 
  -5   9   1     4821.40     4338.79     79.86 o 
  -4   9   1     4899.89     5100.07     71.69 o 
  -3   9   1      214.16      191.73     18.82 o 
  -2   9   1     2470.74     2674.72     45.26 o 
  -1   9   1     2232.94     2080.64     48.36 o 
   0   9   1     2081.63     2159.98     40.13 o 
   1   9   1     3888.31     4196.86     68.04 o 
   2   9   1     6804.98     6927.99     85.19 o 
   3   9   1      170.48      150.91     21.40 o 
   4   9   1       43.25       50.89     15.03 o 
   5   9   1     1170.31     1231.25     36.88 o 
   6   9   1     1734.25     1646.51     41.90 o 
   7   9   1      277.04      274.56     39.17 o 
   8   9   1      567.66      492.61     68.56 o 
   9   9   1     1166.99     1183.04    149.15 o 
  10   9   1       75.96      113.82     32.57 o 
  11   9   1       58.33       70.29     32.38 o 
  12   9   1       95.61       82.89     35.76 o 
  13   9   1      559.02      497.52     58.57 o 
  14   9   1       93.70       44.96     50.27 o 
  15   9   1        0.58      -12.71     88.38 o 
 -15  10   1        0.53       11.85     63.74 o 
 -14  10   1      681.74      736.48     86.08 o 
 -13  10   1      364.05      368.68     62.34 o 
 -12  10   1       36.74       59.72     30.66 o 
 -11  10   1       59.79       87.53     31.61 o 
 -10  10   1     1021.51     1096.46     68.65 o 
  -9  10   1     1048.16      996.84     50.78 o 
  -8  10   1       28.55       65.51     24.56 o 
  -7  10   1      477.99      609.60     39.86 o 
  -6  10   1     1673.08     1566.32     52.79 o 
  -5  10   1      700.22      803.25     46.22 o 
  -4  10   1       16.91       34.09     15.32 o 
  -3  10   1      218.60      164.32     19.24 o 
  -2  10   1     4111.44     4113.75     58.95 o 
  -1  10   1       41.65       59.79     14.10 o 
   0  10   1       53.77      107.89     15.87 o 
   1  10   1      798.10      695.86     30.73 o 
   2  10   1     2054.35     2212.81     55.52 o 
   3  10   1     1174.30     1164.62     36.81 o 
   4  10   1     1334.38     1167.26     37.33 o 
   5  10   1        4.69       10.84     15.16 o 
   6  10   1      410.68      456.32     44.15 o 
   7  10   1      248.98      240.71     39.54 o 
   8  10   1       41.30       44.76     34.33 o 
   9  10   1        3.85       31.39     29.79 o 
  10  10   1       12.69        3.56     28.45 o 
  11  10   1      301.70      222.02     42.41 o 
  12  10   1       96.25       65.26     33.66 o 
  13  10   1       42.66       42.96     34.41 o 
  14  10   1      120.68      127.84     58.59 o 
  15  10   1       65.93       19.65    164.60 o 
 -15  11   1       76.84       95.19     53.72 o 
 -14  11   1       82.38      135.24     52.39 o 
 -13  11   1      128.42       76.00     36.33 o 
 -12  11   1      329.79      317.97     47.40 o 
 -11  11   1        2.99      -32.72     35.88 o 
 -10  11   1        3.95       11.17     33.86 o 
  -9  11   1       86.72       94.24     32.10 o 
  -8  11   1      586.13      584.64     41.13 o 
  -7  11   1      160.36      194.62     29.92 o 
  -6  11   1      186.45      185.40     51.41 o 
  -5  11   1     3410.30     3334.01     63.64 o 
  -4  11   1     1186.62     1131.04     38.59 o 
  -3  11   1        2.60      -29.38     21.25 o 
  -2  11   1      622.65      587.52     26.67 o 
  -1  11   1     2924.27     2662.50     49.25 o 
   0  11   1      261.01      232.22     20.21 o 
   1  11   1      683.74      778.29     37.08 o 
   2  11   1     1345.53     1156.59     38.79 o 
   3  11   1      424.79      414.61     29.38 o 
   4  11   1       32.10       27.58     19.53 o 
   5  11   1      109.99       88.40     23.01 o 
   6  11   1      521.26      519.85     47.57 o 
   7  11   1      334.23      378.93     44.42 o 
   8  11   1      269.40      241.20     39.99 o 
   9  11   1      238.99      182.03     37.99 o 
  10  11   1       12.04      -10.23     26.83 o 
  11  11   1       56.22       87.78     47.80 o 
  12  11   1      129.44      222.96     62.36 o 
  13  11   1       48.85       74.85     38.74 o 
  14  11   1        0.08      -47.92     45.31 o 
 -14  12   1      126.01       50.17     47.02 o 
 -13  12   1      406.07      466.24     57.69 o 
 -12  12   1       33.91       -9.58     29.77 o 
 -11  12   1       13.42       62.54     31.44 o 
 -10  12   1      320.59      313.57     44.80 o 
  -9  12   1     1276.68     1425.27     73.45 o 
  -8  12   1       11.91        3.11     28.92 o 
  -7  12   1      285.93      318.17     41.26 o 
  -6  12   1     1500.06     1440.75     55.01 o 
  -5  12   1       19.69        7.88     33.54 o 
  -4  12   1      875.75     1003.43     39.31 o 
  -3  12   1      332.23      321.96     43.43 o 
  -2  12   1      718.21      780.13     31.51 o 
  -1  12   1      706.38      734.90     30.68 o 
   0  12   1     2738.21     2946.91     53.66 o 
   1  12   1     1129.39     1180.24     41.59 o 
   2  12   1      438.77      447.12     29.60 o 
   3  12   1     2773.73     2708.24     59.11 o 
   4  12   1     3459.47     3395.93    103.83 o 
   5  12   1       78.14      112.42     36.42 o 
   6  12   1      294.92      261.09     45.30 o 
   7  12   1      284.92      298.78     43.99 o 
   8  12   1        0.94       18.43     27.35 o 
   9  12   1        1.92        5.42     37.87 o 
  10  12   1        3.65        6.71     29.37 o 
  11  12   1      282.82      279.32     46.95 o 
  12  12   1        1.75       -9.73     40.78 o 
  13  12   1       17.08       27.44     36.89 o 
  14  12   1       40.84       18.38     51.99 o 
 -14  13   1       24.06       94.04     70.07 o 
 -13  13   1      109.28       55.75     49.86 o 
 -12  13   1       15.36       37.75     42.65 o 
 -11  13   1        0.20       -5.21     44.69 o 
 -10  13   1       13.28      -26.09     25.55 o 
  -9  13   1      283.97      276.09     43.47 o 
  -8  13   1      194.47      207.10     39.60 o 
  -7  13   1      149.55      191.55     40.21 o 
  -6  13   1      299.82      412.37     37.71 o 
  -5  13   1     1188.49     1219.53     52.36 o 
  -4  13   1      891.33      916.58     52.81 o 
  -3  13   1        6.98       34.17     17.79 o 
  -2  13   1      892.44      922.29     37.17 o 
  -1  13   1      154.57      121.48     20.05 o 
   0  13   1        0.64       -6.41     17.68 o 
   1  13   1       48.51       50.81     19.26 o 
   2  13   1      214.93      231.28     31.11 o 
   3  13   1       64.34       39.39     21.92 o 
   4  13   1      552.73      454.71     36.34 o 
   5  13   1       37.44      111.18     34.23 o 
   6  13   1       91.29      119.20     45.59 o 
   7  13   1       18.26       33.27     45.75 o 
   8  13   1      532.04      552.18     90.14 o 
   9  13   1      295.49      291.71     46.68 o 
  10  13   1       13.48      -10.02     28.78 o 
  11  13   1        1.48        5.83     30.80 o 
  12  13   1       20.00       39.08     37.06 o 
  13  13   1       76.78       82.52     40.11 o 
 -13  14   1       26.52       85.21     60.40 o 
 -12  14   1       58.06       37.19     52.69 o 
 -11  14   1        0.75      -35.42     44.98 o 
 -10  14   1       32.09       29.52     52.46 o 
  -9  14   1       24.19       -0.42     30.22 o 
  -8  14   1        2.71        8.32     35.15 o 
  -7  14   1      140.99      152.51     36.85 o 
  -6  14   1     1043.16     1159.95     65.24 o 
  -5  14   1        6.00        9.88     26.28 o 
  -4  14   1     2208.93     2011.21     55.65 o 
  -3  14   1      446.78      474.04     32.79 o 
  -2  14   1      262.56      246.88     24.73 o 
  -1  14   1       39.24       18.87     17.24 o 
   0  14   1      300.64      268.66     28.38 o 
   1  14   1      400.92      453.95     32.96 o 
   2  14   1        1.94       27.36     23.08 o 
   3  14   1      175.02      169.80     27.50 o 
   4  14   1      113.08       85.70     26.14 o 
   5  14   1       81.32       79.75     31.66 o 
   6  14   1       37.43      -32.37     27.27 o 
   7  14   1        0.02      -32.26     23.55 o 
   8  14   1      213.95      180.51     38.96 o 
   9  14   1        5.63      -39.02     26.01 o 
  10  14   1       24.87        9.78     30.78 o 
  11  14   1        0.00      -21.56     26.57 o 
  12  14   1        9.96        3.67     33.21 o 
  13  14   1        0.59       -7.76     33.34 o 
 -13  15   1       60.56       63.75     58.02 o 
 -12  15   1       56.98      -25.73     41.18 o 
 -11  15   1      195.40      210.76     65.70 o 
 -10  15   1       88.31       29.03     57.25 o 
  -9  15   1      157.89      126.51     82.55 o 
  -8  15   1       69.81       33.50    107.68 o 
  -7  15   1      679.84      691.66     82.94 o 
  -6  15   1        1.93      -32.01     34.36 o 
  -5  15   1      886.50     1021.08     61.67 o 
  -4  15   1        0.19        2.16     20.56 o 
  -3  15   1      911.14      890.61     42.00 o 
  -2  15   1       11.18       19.52     20.18 o 
  -1  15   1      373.34      451.31     29.75 o 
   0  15   1        1.07       -7.11     16.25 o 
   1  15   1        2.41        7.70     19.06 o 
   2  15   1      753.78      723.65     53.76 o 
   3  15   1       52.32       67.83     24.48 o 
   4  15   1      263.01      292.58     33.93 o 
   5  15   1      107.62       96.00     32.96 o 
   6  15   1       48.27       58.33     30.59 o 
   7  15   1      390.73      350.99     53.63 o 
   8  15   1       20.79       44.75     32.89 o 
   9  15   1       15.30       13.75     46.00 o 
  10  15   1       44.94      -26.48     39.43 o 
  11  15   1       64.10       -6.08     70.51 o 
  12  15   1        1.20       29.10     51.28 o 
 -12  16   1       16.94       13.46     49.78 o 
 -11  16   1       90.98       33.86     54.69 o 
 -10  16   1        1.67       14.33     46.08 o 
  -9  16   1       66.64       41.94     48.68 o 
  -8  16   1       11.55       -7.99     40.06 o 
  -7  16   1      363.15      485.85     77.25 o 
  -6  16   1       18.63       -9.14     38.70 o 
  -5  16   1       10.17       76.42     44.02 o 
  -4  16   1      355.54      338.89     44.19 o 
  -3  16   1      973.00     1064.32     54.39 o 
  -2  16   1       38.56       38.15     26.37 o 
  -1  16   1      138.43      145.91     26.14 o 
   0  16   1      304.94      366.05     29.05 o 
   1  16   1      550.17      581.97     42.47 o 
   2  16   1      842.97      846.11     83.84 o 
   3  16   1       57.65       63.96     27.29 o 
   4  16   1      123.92      126.27     58.79 o 
   5  16   1       43.88       28.25     44.26 o 
   6  16   1       10.48        9.88     28.10 o 
   7  16   1      155.20      101.84     36.60 o 
   8  16   1      153.36       93.90     54.61 o 
   9  16   1       18.86      -26.14     30.18 o 
  10  16   1      221.90      123.67     41.60 o 
  11  16   1        9.49       47.68     39.05 o 
 -11  17   1       16.82       47.92     55.67 o 
 -10  17   1        0.08      -21.22     48.20 o 
  -9  17   1       51.61      154.31     55.01 o 
  -8  17   1      532.84      529.60    140.64 o 
  -7  17   1       10.21       28.72     43.27 o 
  -6  17   1      173.83      168.62     54.42 o 
  -5  17   1      321.68      337.31     72.73 o 
  -4  17   1       47.99       39.31     41.98 o 
  -3  17   1       49.48       26.76     27.04 o 
  -2  17   1       68.33       66.71     27.75 o 
  -1  17   1      702.14      706.70     45.90 o 
   0  17   1       44.87       87.42     25.81 o 
   1  17   1     1482.78     1594.20     61.94 o 
   2  17   1      948.44     1008.58     52.91 o 
   3  17   1      742.13      674.40     45.83 o 
   4  17   1      102.35      118.78     32.57 o 
   5  17   1     1129.00     1177.21     92.47 o 
   6  17   1      208.88      156.74     45.65 o 
   7  17   1       62.14       35.52     34.07 o 
   8  17   1      190.52      102.14     43.48 o 
   9  17   1      303.42      195.51     65.69 o 
  10  17   1      109.17      140.46     67.91 o 
 -10  18   1      177.81      214.48    115.01 o 
  -9  18   1       10.79       31.49    115.84 o 
  -8  18   1       77.94       15.69     51.35 o 
  -7  18   1      580.89      484.29     81.75 o 
  -6  18   1      706.78      701.66     89.86 o 
  -5  18   1       53.13       74.61     48.86 o 
  -4  18   1     1332.80     1146.39     95.42 o 
  -3  18   1      963.00     1058.54    109.45 o 
  -2  18   1      453.22      385.71     47.64 o 
  -1  18   1      373.99      395.24     41.02 o 
   0  18   1     1319.44     1300.88     59.01 o 
   1  18   1      612.09      735.13     80.22 o 
   2  18   1      197.06      189.25     31.50 o 
   3  18   1      545.50      622.01     53.46 o 
   4  18   1      714.74      756.10     94.19 o 
   5  18   1      165.69      266.89     62.61 o 
   6  18   1      117.21      147.36     63.58 o 
   7  18   1      710.82      672.98     94.20 o 
   8  18   1      229.35      172.66    141.64 o 
   9  18   1        9.20       28.74     52.66 o 
  -9  19   1      114.44      148.13     67.72 o 
  -8  19   1      327.36      404.66    157.12 o 
  -7  19   1       81.01       57.47     53.45 o 
  -6  19   1        4.06       42.55     47.56 o 
  -5  19   1      188.74      202.20     74.40 o 
  -4  19   1      273.27      287.53     63.40 o 
  -3  19   1      329.66      297.20     60.54 o 
  -2  19   1       70.47       82.01     43.11 o 
  -1  19   1      459.19      405.09     46.13 o 
   0  19   1       32.11       44.37     29.45 o 
   1  19   1      192.47      166.88     39.96 o 
   2  19   1      429.76      345.82     78.29 o 
   3  19   1       57.96      109.03     45.85 o 
   4  19   1       64.78      107.05     52.58 o 
   5  19   1       87.18       66.82     46.98 o 
   6  19   1       46.97       27.61     64.08 o 
   7  19   1        2.69      -65.29     74.56 o 
   8  19   1       45.19      124.95    115.84 o 
  -8  20   1       23.61       24.93     94.87 o 
  -7  20   1        1.81       39.86     50.94 o 
  -6  20   1       35.43       55.46     52.22 o 
  -5  20   1        5.49      -39.62     38.65 o 
  -4  20   1      125.24      164.31     55.66 o 
  -3  20   1       76.78       53.93     55.26 o 
  -2  20   1        1.23       84.84     38.52 o 
  -1  20   1       71.48       68.34     34.78 o 
   0  20   1        9.10       -7.05     30.94 o 
   1  20   1       10.67       51.01     31.02 o 
   2  20   1       31.22       42.17     30.12 o 
   3  20   1       59.08       56.56     46.97 o 
   4  20   1        6.24       56.21     47.56 o 
   5  20   1       11.08       -4.45     45.20 o 
   6  20   1        3.64       44.34     53.02 o 
   7  20   1       14.91       77.94     58.50 o 
  -6  21   1        3.62       45.33     65.08 o 
  -5  21   1        2.77       12.65     54.59 o 
  -4  21   1        5.87      -74.40     49.60 o 
  -3  21   1       41.07      -17.98     52.59 o 
  -2  21   1       16.75      -31.12     31.54 o 
  -1  21   1        4.56      -14.32     33.95 o 
   0  21   1        4.53       30.11     33.49 o 
   1  21   1        8.06      -23.62     32.04 o 
   2  21   1      118.48      135.76     59.75 o 
   3  21   1       38.11      130.96     55.34 o 
   4  21   1       19.67      -26.85     69.74 o 
   5  21   1       35.98       27.75     49.43 o 
  -3  22   1        2.55      -67.41     44.94 o 
  -2  22   1        6.64      -21.97     52.26 o 
  -1  22   1       13.27       49.60     57.25 o 
   0  22   1        4.00        7.21     35.59 o 
   1  22   1       95.14      109.66     58.75 o 
   2  22   1       44.99      127.49     75.89 o 
   3  22   1       16.16      166.10     79.22 o 
 -17   0   2      197.69      280.94     97.86 o 
 -16   0   2      248.96      382.47    104.19 o 
 -15   0   2      110.83       25.63     56.59 o 
 -14   0   2      200.83      305.91     85.55 o 
 -13   0   2        2.69       51.93     56.92 o 
 -12   0   2     2265.99     2039.17    143.13 o 
 -11   0   2      154.10      247.32     66.91 o 
 -10   0   2     6161.60     5178.81    206.71 o 
  -9   0   2     1430.97     1364.32     51.93 o 
  -8   0   2    12754.65    13063.58    186.33 o 
  -7   0   2       77.26      117.63     20.25 o 
  -6   0   2    13726.71    13033.17    174.47 o 
  -5   0   2     2540.91     2544.45     56.15 o 
  -4   0   2     7558.88     6809.01     99.27 o 
  -3   0   2      171.82      118.89     14.62 o 
  -2   0   2     3735.40     4059.84     81.55 o 
  -1   0   2      272.82      336.12     57.59 o 
   0   0   2    23319.34    25007.62    364.49 o 
   1   0   2     5011.15     3920.63     64.70 o 
   2   0   2    22925.77    21518.24    254.98 o 
   3   0   2    22813.75    24247.64    277.94 o 
   4   0   2       97.55      111.80     21.60 o 
   5   0   2     1570.87     1475.58     52.47 o 
   6   0   2     1567.80     1535.71     56.76 o 
   7   0   2     2402.66     2857.68    102.03 o 
   8   0   2     4002.32     3852.85    101.12 o 
   9   0   2      782.18      745.15     53.31 o 
  10   0   2     1126.03     1162.39    117.50 o 
  11   0   2      242.02      294.26     87.21 o 
  12   0   2     2188.33     2216.26    164.11 o 
  13   0   2      265.29      373.15    101.19 o 
  14   0   2        1.89      -19.97     76.89 o 
 -17   1   2       42.43      -54.09     36.06 o 
 -16   1   2       15.32        4.14     40.84 o 
 -15   1   2      143.91      151.01     51.55 o 
 -14   1   2        0.52       39.38     52.76 o 
 -13   1   2        4.03      -32.39     33.62 o 
 -12   1   2      193.27      232.23     49.17 o 
 -11   1   2      658.75      686.44     66.27 o 
 -10   1   2      863.83      808.84     80.55 o 
  -9   1   2     1296.10     1321.54     48.67 o 
  -8   1   2      741.40      725.38     26.16 o 
  -7   1   2     1212.24     1167.53     29.19 o 
  -6   1   2     4564.61     5310.26     64.24 o 
  -5   1   2     1305.48     1022.20     52.63 o 
  -4   1   2       75.91      100.33     14.89 o 
  -3   1   2     1488.83     1521.64     40.03 o 
  -2   1   2     4437.76     4684.23     61.23 o 
  -1   1   2    46804.23    44478.57    283.51 o 
   0   1   2      686.21      982.42     19.85 o 
   1   1   2     3193.59     3516.67     43.55 o 
   2   1   2      889.22      735.98     22.15 o 
   3   1   2    13842.58    14597.39    131.23 o 
   4   1   2     4006.73     3761.80     55.90 o 
   5   1   2     1650.58     1910.63     45.55 o 
   6   1   2     1764.12     1557.30     45.84 o 
   7   1   2      646.99      685.26     31.53 o 
   8   1   2     1176.04     1159.41     44.49 o 
   9   1   2     1117.19     1375.43     46.99 o 
  10   1   2     1795.43     1809.39     69.45 o 
  11   1   2       46.94       70.37     52.28 o 
  12   1   2      995.86     1207.52    173.59 o 
  13   1   2      144.51      168.76     61.46 o 
  14   1   2      246.33      268.96    106.85 o 
  15   1   2       42.93        2.33     92.21 o 
 -17   2   2       22.97      -49.80     47.13 o 
 -16   2   2       47.00      125.62     53.24 o 
 -15   2   2        5.16       90.13     47.10 o 
 -14   2   2       64.15       70.99     43.08 o 
 -13   2   2      341.80      349.02     57.51 o 
 -12   2   2      338.06      381.75     59.81 o 
 -11   2   2       14.97       61.31     34.29 o 
 -10   2   2       93.58      114.10     25.90 o 
  -9   2   2      337.10      372.87     32.03 o 
  -8   2   2      676.07      692.68     61.41 o 
  -7   2   2      398.41      545.38     32.24 o 
  -6   2   2     2275.02     2402.08     68.20 o 
  -5   2   2        7.39      -18.29     12.19 o 
  -4   2   2       94.27      127.41     21.64 o 
  -3   2   2      121.59      201.32     17.43 o 
  -2   2   2     1718.07     1556.40     34.01 o 
  -1   2   2    12135.56    11232.62     86.90 o 
   0   2   2     5897.77     5682.22     60.11 o 
   1   2   2     3961.81     3612.49     47.55 o 
   2   2   2      453.25      487.85     20.51 o 
   3   2   2     6191.72     6635.15    113.83 o 
   4   2   2     2619.47     2896.24     48.45 o 
   5   2   2     1255.59     1225.39     34.05 o 
   6   2   2      991.38     1115.40     35.51 o 
   7   2   2       72.28       80.99     17.54 o 
   8   2   2      220.62      236.25     27.91 o 
   9   2   2       52.91       60.69     27.53 o 
  10   2   2      738.10      714.83     50.46 o 
  11   2   2      264.95      281.13     61.01 o 
  12   2   2      556.51      674.33     77.44 o 
  13   2   2       25.38       26.73     48.83 o 
  14   2   2      860.39      664.08    134.81 o 
  15   2   2       13.30      -50.93     88.21 o 
  16   2   2        1.46     -118.34     78.89 o 
 -17   3   2       18.01      -55.55     37.03 o 
 -16   3   2        6.19      -45.49     39.53 o 
 -15   3   2        7.10      -52.61     35.07 o 
 -14   3   2       12.31      -13.29     33.00 o 
 -13   3   2        0.89      -20.82     31.71 o 
 -12   3   2      260.22      202.19     47.63 o 
 -11   3   2       67.39       76.57     39.04 o 
 -10   3   2      314.27      344.53     35.35 o 
  -9   3   2        1.31      -11.66     17.56 o 
  -8   3   2      121.56      125.59     24.66 o 
  -7   3   2      907.08      962.87     42.09 o 
  -6   3   2        1.83       10.13     14.99 o 
  -5   3   2       14.77        4.77     14.18 o 
  -4   3   2       26.40       29.46     14.62 o 
  -3   3   2     8490.48     8075.58    103.28 o 
  -2   3   2     2028.18     2010.69     30.82 o 
  -1   3   2    35863.12    34823.95    232.81 o 
   0   3   2     1172.90     1097.66     26.32 o 
   1   3   2    10295.42    10035.31     97.85 o 
   2   3   2        0.45        0.43     12.06 o 
   3   3   2     3033.95     2913.33     41.39 o 
   4   3   2      478.60      507.65     22.80 o 
   5   3   2     2489.28     2671.99     49.56 o 
   6   3   2      656.87      624.40     28.07 o 
   7   3   2     1809.85     1803.62     45.88 o 
   8   3   2        1.60      -17.08     16.56 o 
   9   3   2       17.36       37.59     25.99 o 
  10   3   2      571.84      529.77     46.79 o 
  11   3   2     1303.28     1339.07     93.17 o 
  12   3   2      183.96      211.15     61.72 o 
  13   3   2       81.98      100.86     92.54 o 
  14   3   2        1.02       23.30     77.89 o 
  15   3   2       47.21      138.81    103.86 o 
  16   3   2        0.30      -19.97     96.87 o 
 -17   4   2        1.85     -100.36     66.91 o 
 -16   4   2       14.91      -68.65     45.77 o 
 -15   4   2       21.24       -6.76     48.60 o 
 -14   4   2       82.60       78.28     47.43 o 
 -13   4   2       31.43       -8.42     34.87 o 
 -12   4   2      256.24      223.82     55.76 o 
 -11   4   2       62.74       46.13     54.09 o 
 -10   4   2       57.37       54.89     24.87 o 
  -9   4   2       18.71       -3.20     19.56 o 
  -8   4   2     4796.62     4901.33    110.83 o 
  -7   4   2      462.23      483.81     35.34 o 
  -6   4   2      579.03      776.79     38.19 o 
  -5   4   2      232.97      229.19     23.61 o 
  -4   4   2      228.72      164.82     21.22 o 
  -3   4   2      888.37      916.35     26.44 o 
  -2   4   2     3540.44     3215.23     42.88 o 
  -1   4   2     1920.84     1930.21     37.84 o 
   0   4   2     3478.66     3402.09     54.30 o 
   1   4   2        2.11        8.43     10.66 o 
   2   4   2        0.10        9.15     11.35 o 
   3   4   2      506.19      522.12     24.24 o 
   4   4   2      346.03      357.42     22.56 o 
   5   4   2      120.50      110.40     15.55 o 
   6   4   2     1548.88     1699.49     66.88 o 
   7   4   2     1515.46     1521.06     42.91 o 
   8   4   2      420.45      457.99     47.87 o 
   9   4   2       10.87       47.20     34.90 o 
  10   4   2      109.25      100.47     33.43 o 
  11   4   2      900.64     1128.80     63.61 o 
  12   4   2      335.57      345.85    109.18 o 
  13   4   2       40.89       -1.33     87.55 o 
  14   4   2       32.10       35.28     93.20 o 
  15   4   2        7.97      -23.63     86.55 o 
  16   4   2        1.30     -116.84     77.89 o 
 -17   5   2        0.68       -4.66     89.54 o 
 -16   5   2       14.86       17.31     79.56 o 
 -15   5   2      280.07      234.60     57.88 o 
 -14   5   2       13.96      -17.05     36.51 o 
 -13   5   2        3.78      -20.29     35.03 o 
 -12   5   2       27.99       34.79     38.46 o 
 -11   5   2      745.20      842.42     53.67 o 
 -10   5   2       45.13        3.83     24.26 o 
  -9   5   2       82.46       66.37     39.67 o 
  -8   5   2       17.13        8.01     19.38 o 
  -7   5   2      681.36      707.20     40.37 o 
  -6   5   2     2334.57     2278.81     80.58 o 
  -5   5   2       15.29       23.33     16.26 o 
  -4   5   2      149.39      183.78     24.56 o 
  -3   5   2     2454.71     2202.57     35.63 o 
  -2   5   2     4335.61     3976.76     43.81 o 
  -1   5   2     1939.06     2069.88     36.59 o 
   0   5   2     1420.42     1498.01     32.00 o 
   1   5   2      155.84      154.95     18.35 o 
   2   5   2     8731.59     7961.18     93.44 o 
   3   5   2      903.81      952.35     32.92 o 
   4   5   2      578.65      596.30     27.32 o 
   5   5   2      373.24      443.76     21.66 o 
   6   5   2     1635.60     1472.94     39.86 o 
   7   5   2      237.72      279.87     23.40 o 
   8   5   2       37.80       64.65     35.25 o 
   9   5   2     1559.99     1697.85     67.44 o 
  10   5   2       13.18       65.53     34.69 o 
  11   5   2      717.40      875.28     74.55 o 
  12   5   2        0.50       37.61     87.55 o 
  13   5   2       46.22       14.98     89.54 o 
  14   5   2        6.79     -126.82     84.55 o 
  15   5   2       34.26       87.21    103.19 o 
 -16   6   2      147.88       70.90    100.86 o 
 -15   6   2        4.61       16.97     43.00 o 
 -14   6   2      279.06      210.50    126.49 o 
 -13   6   2      733.44      719.54     88.71 o 
 -12   6   2       17.52       -7.74     25.96 o 
 -11   6   2       97.90      105.71     32.17 o 
 -10   6   2      535.06      573.50     46.46 o 
  -9   6   2     2181.03     2248.52     74.42 o 
  -8   6   2      107.26      175.62     33.16 o 
  -7   6   2     1655.28     1674.90     58.51 o 
  -6   6   2     2373.27     2252.84     71.48 o 
  -5   6   2      320.52      373.99     20.57 o 
  -4   6   2     2217.53     2397.33     39.64 o 
  -3   6   2       68.96      126.94     16.63 o 
  -2   6   2     3811.85     3687.85     44.80 o 
  -1   6   2      335.68      382.25     16.65 o 
   0   6   2    19388.25    18768.02    151.30 o 
   1   6   2     6003.60     5786.65     66.59 o 
   2   6   2        1.81       12.73     14.90 o 
   3   6   2     5802.99     5898.33     67.98 o 
   4   6   2     5673.89     5232.98     84.06 o 
   5   6   2     1751.95     1704.92     44.91 o 
   6   6   2       26.51       25.51     13.08 o 
   7   6   2     1170.24     1251.26     60.30 o 
   8   6   2     1000.77     1041.67     76.39 o 
   9   6   2      299.18      440.71    139.14 o 
  10   6   2      191.62      186.37     48.83 o 
  11   6   2     1184.43     1367.96    182.75 o 
  12   6   2       54.51       81.89     43.36 o 
  13   6   2       96.84      128.16     96.20 o 
  14   6   2      145.13       -5.33     98.20 o 
  15   6   2      161.52      290.93    133.81 o 
 -16   7   2      209.62      222.36    108.85 o 
 -15   7   2      433.73      667.41    142.80 o 
 -14   7   2        3.59       -4.09     37.89 o 
 -13   7   2        0.34       37.25     43.27 o 
 -12   7   2      259.86      339.56     43.86 o 
 -11   7   2      461.84      589.74     50.40 o 
 -10   7   2       29.59       48.00     28.26 o 
  -9   7   2      611.65      582.68     46.23 o 
  -8   7   2     4558.93     4666.42    104.51 o 
  -7   7   2     1287.06     1549.14     81.76 o 
  -6   7   2     1718.88     1795.90     60.44 o 
  -5   7   2     9014.08     8516.32     97.31 o 
  -4   7   2     9702.35     9631.20     95.89 o 
  -3   7   2      221.16      224.69     15.71 o 
  -2   7   2       11.61       -7.21      8.71 o 
  -1   7   2     4996.94     4239.50     50.98 o 
   0   7   2    15125.93    15660.19    136.62 o 
   1   7   2       32.92       26.64     12.52 o 
   2   7   2      508.59      438.51     20.79 o 
   3   7   2      191.93      166.76     19.41 o 
   4   7   2       16.10       34.85     12.13 o 
   5   7   2     2554.18     2679.85     49.72 o 
   6   7   2      338.31      277.87     24.54 o 
   7   7   2       81.06       90.47     25.11 o 
   8   7   2      357.98      371.88     42.72 o 
   9   7   2     3163.85     3457.52    129.12 o 
  10   7   2      394.75      386.66     61.19 o 
  11   7   2       47.25      104.67     86.55 o 
  12   7   2      147.05       74.49    149.46 o 
  13   7   2      547.56      643.77    149.13 o 
  14   7   2      173.56      195.06    125.49 o 
  15   7   2        4.27      160.11    121.83 o 
 -16   8   2      308.30      293.26    121.50 o 
 -15   8   2       36.65      -69.90     77.56 o 
 -14   8   2      243.03      194.73    104.19 o 
 -13   8   2      185.75      200.98     54.66 o 
 -12   8   2      366.67      421.67     48.81 o 
 -11   8   2      746.92      773.83     58.25 o 
 -10   8   2     1086.58     1047.68    100.95 o 
  -9   8   2     1651.29     1841.33     72.05 o 
  -8   8   2      508.63      443.82     41.91 o 
  -7   8   2     2368.29     2314.21     60.78 o 
  -6   8   2     1466.00     1571.16     48.23 o 
  -5   8   2      743.36      772.45     27.71 o 
  -4   8   2        4.04       31.35     12.72 o 
  -3   8   2     3718.44     3437.29     49.22 o 
  -2   8   2     3943.65     4006.07     52.37 o 
  -1   8   2     2048.61     2226.38     38.54 o 
   0   8   2    23573.20    23658.59    191.24 o 
   1   8   2    11750.63    10986.09    109.87 o 
   2   8   2      492.42      488.46     23.90 o 
   3   8   2     1274.44     1308.19     62.51 o 
   4   8   2     5318.44     5166.81     69.92 o 
   5   8   2     6352.72     6010.45     78.35 o 
   6   8   2       40.60       46.86     18.93 o 
   7   8   2      368.01      367.50     56.26 o 
   8   8   2     3258.86     3339.79    129.67 o 
   9   8   2      734.92      722.21     65.80 o 
  10   8   2       96.70       97.36     33.33 o 
  11   8   2      534.29      535.08     55.19 o 
  12   8   2       19.58        0.62     31.30 o 
  13   8   2        0.08       54.92    101.86 o 
  14   8   2       33.28       11.98    106.85 o 
  15   8   2      236.81      267.30    139.47 o 
 -16   9   2       11.03      -87.88     89.54 o 
 -15   9   2      139.80      140.80    116.50 o 
 -14   9   2        5.09       25.30     87.21 o 
 -13   9   2       73.33       59.05     71.40 o 
 -12   9   2        7.73      -36.20     29.56 o 
 -11   9   2     1925.52     1799.80     78.16 o 
 -10   9   2      362.12      366.31     44.81 o 
  -9   9   2      395.93      381.48     43.82 o 
  -8   9   2       12.50       -2.10     19.96 o 
  -7   9   2     3168.78     3149.20     73.33 o 
  -6   9   2      395.59      506.52     26.03 o 
  -5   9   2     2125.46     1918.03     60.61 o 
  -4   9   2      312.07      377.38     22.87 o 
  -3   9   2      992.94     1159.10     35.01 o 
  -2   9   2     2454.53     2884.41     55.18 o 
  -1   9   2     8918.05     8581.65     88.98 o 
   0   9   2      686.76      819.96     29.43 o 
   1   9   2      329.22      309.62     22.50 o 
   2   9   2     1243.55     1201.07     35.33 o 
   3   9   2       43.25       60.84     14.73 o 
   4   9   2      106.09      124.83     18.31 o 
   5   9   2       37.16       29.79     20.18 o 
   6   9   2      854.67      844.26     72.65 o 
   7   9   2        0.29      -14.33     24.90 o 
   8   9   2       22.39       -5.45     26.08 o 
   9   9   2        3.65      -22.77     25.25 o 
  10   9   2      137.80      129.39     38.08 o 
  11   9   2      125.51      166.50    103.19 o 
  12   9   2       51.65       67.16     35.11 o 
  13   9   2       73.89      145.82     88.04 o 
  14   9   2      114.07      175.77     82.39 o 
 -15  10   2       24.57       68.57    101.19 o 
 -14  10   2        0.03      -67.91     74.56 o 
 -13  10   2        4.94      -40.30     35.65 o 
 -12  10   2      317.09      326.19     46.68 o 
 -11  10   2        0.52      -23.88     24.39 o 
 -10  10   2      158.85      117.68     28.91 o 
  -9  10   2      164.56      171.73     29.35 o 
  -8  10   2      250.48      240.98     31.31 o 
  -7  10   2       87.28       75.22     44.25 o 
  -6  10   2     1566.96     1513.41     52.01 o 
  -5  10   2       29.60       27.76     15.51 o 
  -4  10   2      719.13      758.94     31.30 o 
  -3  10   2       12.62       16.56     12.68 o 
  -2  10   2     2902.41     3075.88     71.85 o 
  -1  10   2       24.78       13.94     12.51 o 
   0  10   2     4467.13     4488.39     61.12 o 
   1  10   2       57.11       55.83     19.56 o 
   2  10   2      335.65      420.69     25.64 o 
   3  10   2     3148.91     3224.35     72.38 o 
   4  10   2      476.00      510.91     44.97 o 
   5  10   2      128.30      142.49     27.00 o 
   6  10   2        2.97       -5.94     26.26 o 
   7  10   2      580.36      632.64     72.69 o 
   8  10   2      121.80      112.45     66.44 o 
   9  10   2        0.13        4.52     27.02 o 
  10  10   2      149.09      115.99     39.25 o 
  11  10   2      251.68      309.27     47.13 o 
  12  10   2       64.13      103.89     37.71 o 
  13  10   2       10.60      -15.56     43.05 o 
  14  10   2        0.71      -15.65     49.10 o 
 -15  11   2       11.99       76.74     48.01 o 
 -14  11   2      113.98       99.63     53.43 o 
 -13  11   2        1.18        4.66     31.10 o 
 -12  11   2        0.83        9.03     26.50 o 
 -11  11   2        3.72      -31.89     67.38 o 
 -10  11   2        4.16       11.75     25.96 o 
  -9  11   2       22.41       47.97     24.75 o 
  -8  11   2      577.65      546.06     40.29 o 
  -7  11   2        0.35      -19.20     20.39 o 
  -6  11   2      136.59      179.15     28.18 o 
  -5  11   2      157.36      145.23     20.90 o 
  -4  11   2      339.52      363.06     25.78 o 
  -3  11   2      250.93      258.05     20.96 o 
  -2  11   2      201.78      196.66     18.84 o 
  -1  11   2       14.14       18.45     13.68 o 
   0  11   2       85.40      115.93     17.28 o 
   1  11   2     1040.59     1053.02     39.07 o 
   2  11   2      516.26      527.43     29.92 o 
   3  11   2      898.18      864.40     35.54 o 
   4  11   2       48.68       90.35     22.30 o 
   5  11   2       11.55        9.68     19.30 o 
   6  11   2        0.36       -6.15     25.77 o 
   7  11   2      121.02      133.74     34.88 o 
   8  11   2        3.76        0.01     31.31 o 
   9  11   2        9.89        5.01     26.23 o 
  10  11   2        1.32       45.25     30.89 o 
  11  11   2       37.00       62.18     34.41 o 
  12  11   2       16.30        7.21     31.65 o 
  13  11   2        7.29       -4.97     33.41 o 
  14  11   2        2.34       -8.16     74.23 o 
 -14  12   2       46.31     -131.48     96.87 o 
 -13  12   2      133.36       60.39     65.24 o 
 -12  12   2      145.91       39.87     33.44 o 
 -11  12   2       50.51        7.00     28.58 o 
 -10  12   2      195.50      226.49     40.80 o 
  -9  12   2      568.36      531.04     50.52 o 
  -8  12   2      181.34      160.62     30.61 o 
  -7  12   2     1459.06     1564.08     59.05 o 
  -6  12   2        2.16       -0.55     19.85 o 
  -5  12   2       18.83       45.44     23.92 o 
  -4  12   2       77.83      118.53     21.77 o 
  -3  12   2      251.20      274.06     22.75 o 
  -2  12   2        1.11       30.96     16.50 o 
  -1  12   2      134.92      121.68     23.97 o 
   0  12   2        5.46       -3.73     14.19 o 
   1  12   2      771.70      792.43     36.19 o 
   2  12   2        7.03       33.42     18.29 o 
   3  12   2       33.75       37.41     21.37 o 
   4  12   2       34.27       31.45     24.22 o 
   5  12   2        9.62       11.48     19.99 o 
   6  12   2      243.97      174.46     38.37 o 
   7  12   2      268.64      280.49     48.69 o 
   8  12   2      297.42      270.92     44.33 o 
   9  12   2        6.76       28.20     27.29 o 
  10  12   2      413.61      386.79     53.51 o 
  11  12   2       49.21       -3.98     36.56 o 
  12  12   2      143.97      138.58     41.86 o 
  13  12   2        4.97       43.98     36.33 o 
 -14  13   2      321.92      393.05     99.20 o 
 -13  13   2      158.99      195.20     97.20 o 
 -12  13   2       57.47       52.12     50.49 o 
 -11  13   2        1.01       -5.12     43.61 o 
 -10  13   2       81.78       87.76     46.57 o 
  -9  13   2     1051.85     1007.17     90.03 o 
  -8  13   2     1096.40     1116.49     65.23 o 
  -7  13   2      497.65      634.97     48.52 o 
  -6  13   2        6.87      -36.59     24.40 o 
  -5  13   2      661.27      628.83     36.45 o 
  -4  13   2       48.79       56.37     20.25 o 
  -3  13   2     1142.76     1059.02     37.01 o 
  -2  13   2      360.68      405.54     26.72 o 
  -1  13   2     1544.29     1545.86     60.41 o 
   0  13   2      107.76      154.61     27.05 o 
   1  13   2       44.60       83.34     20.92 o 
   2  13   2      870.80      900.36     48.57 o 
   3  13   2     1196.97     1278.65     52.58 o 
   4  13   2      109.08      124.35     26.43 o 
   5  13   2      776.18      713.06     56.01 o 
   6  13   2     1037.72     1165.48     68.26 o 
   7  13   2     2588.97     2545.84    147.83 o 
   8  13   2      686.68      646.53     59.03 o 
   9  13   2      799.35      812.30     66.07 o 
  10  13   2      393.00      370.10     52.88 o 
  11  13   2        6.33      -21.79     29.51 o 
  12  13   2      290.57      327.73     51.90 o 
  13  13   2       45.70       -3.70     64.03 o 
 -13  14   2       93.67       85.17    104.52 o 
 -12  14   2      228.22      226.13     67.49 o 
 -11  14   2       16.46        8.52     54.42 o 
 -10  14   2     1182.29     1141.70    102.34 o 
  -9  14   2       44.00       53.20     53.43 o 
  -8  14   2        0.04      -43.27     32.30 o 
  -7  14   2      229.41      295.67     60.66 o 
  -6  14   2      502.10      501.77     53.59 o 
  -5  14   2      469.91      488.26     51.30 o 
  -4  14   2       48.68        9.15     21.73 o 
  -3  14   2       12.72       38.23     23.36 o 
  -2  14   2      832.96      897.89     36.58 o 
  -1  14   2     1091.28     1170.78     39.64 o 
   0  14   2      102.06       80.22     22.84 o 
   1  14   2     1817.74     1853.67     62.18 o 
   2  14   2      234.53      218.30     30.74 o 
   3  14   2      464.34      438.18     38.21 o 
   4  14   2       65.42       60.74     23.31 o 
   5  14   2     1564.07     1702.25     78.43 o 
   6  14   2      611.38      657.49     90.92 o 
   7  14   2      563.39      588.41     56.23 o 
   8  14   2      225.34      221.65     49.97 o 
   9  14   2      401.66      454.44     68.32 o 
  10  14   2      424.52      493.50     60.02 o 
  11  14   2      267.15      282.91    106.07 o 
  12  14   2        2.44      -19.83     34.21 o 
 -13  15   2        2.62      101.80     85.05 o 
 -12  15   2       93.60      149.68     62.75 o 
 -11  15   2      184.97      155.78     58.35 o 
 -10  15   2      189.86       64.48     46.32 o 
  -9  15   2       11.38       -3.73     47.02 o 
  -8  15   2     1129.60     1237.77    205.22 o 
  -7  15   2      474.60      484.68     72.01 o 
  -6  15   2     1433.44     1402.19    214.04 o 
  -5  15   2      743.11      858.16     63.15 o 
  -4  15   2      368.44      396.46     38.71 o 
  -3  15   2       37.11       51.04     25.30 o 
  -2  15   2      240.81      237.79     28.80 o 
  -1  15   2       39.85       71.87     23.02 o 
   0  15   2     1079.02     1107.90     71.01 o 
   1  15   2      922.16      938.46     49.74 o 
   2  15   2     1031.85     1108.35     53.18 o 
   3  15   2       30.77       -0.04     20.38 o 
   4  15   2      249.03      232.00     35.99 o 
   5  15   2     1273.85     1317.52     72.53 o 
   6  15   2      272.16      255.71     41.85 o 
   7  15   2       56.21        8.38     35.84 o 
   8  15   2        1.22       46.09     32.36 o 
   9  15   2      843.89     1008.47    103.52 o 
  10  15   2      116.31       62.14     38.49 o 
  11  15   2      129.06      121.09     44.68 o 
  12  15   2       61.38       48.55     39.63 o 
 -12  16   2       43.85       61.25     99.36 o 
 -11  16   2       77.05       84.98    126.16 o 
 -10  16   2       61.97       92.46     52.09 o 
  -9  16   2      147.32      154.90     60.63 o 
  -8  16   2       58.40      108.07     54.76 o 
  -7  16   2      375.27      512.92     95.53 o 
  -6  16   2       86.43       13.94     41.60 o 
  -5  16   2      207.76      231.52     56.04 o 
  -4  16   2      543.74      560.78     44.62 o 
  -3  16   2      286.06      231.57     33.01 o 
  -2  16   2       68.37       57.12     23.21 o 
  -1  16   2       16.30       25.25     21.98 o 
   0  16   2      684.79      674.38     58.38 o 
   1  16   2      141.79      121.11     28.17 o 
   2  16   2      229.12      225.69     31.14 o 
   3  16   2        1.27      -25.62     25.75 o 
   4  16   2      865.87      912.99     67.65 o 
   5  16   2       14.19      -16.23     22.81 o 
   6  16   2      226.74      198.39     42.81 o 
   7  16   2       50.57       72.00     33.81 o 
   8  16   2      257.43      266.34     47.13 o 
   9  16   2      101.08       53.87     34.61 o 
  10  16   2      230.12      271.67     51.75 o 
  11  16   2       81.39       88.27     79.73 o 
 -11  17   2        0.78       16.16     52.80 o 
 -10  17   2        9.28        1.99     67.41 o 
  -9  17   2       74.43       67.17     55.73 o 
  -8  17   2        3.10       15.60     49.27 o 
  -7  17   2        9.71        3.35     42.22 o 
  -6  17   2       39.46       32.42     41.57 o 
  -5  17   2      250.62      293.13     64.46 o 
  -4  17   2        0.25       19.15     39.06 o 
  -3  17   2       18.91       11.17     22.37 o 
  -2  17   2        0.64      -22.37     18.05 o 
  -1  17   2      103.42       36.18     23.13 o 
   0  17   2       59.73       48.16     24.16 o 
   1  17   2        1.89        1.14     21.38 o 
   2  17   2       37.39       62.92     24.78 o 
   3  17   2      253.37      169.20     44.76 o 
   4  17   2       21.22       48.85     30.96 o 
   5  17   2        0.11       21.69     30.15 o 
   6  17   2      145.64      103.89     35.54 o 
   7  17   2       70.12       31.99     36.18 o 
   8  17   2      154.47      131.18     41.15 o 
   9  17   2        0.09       30.07     40.62 o 
  10  17   2       41.72       10.47     38.05 o 
 -10  18   2        0.14       10.19     66.91 o 
  -9  18   2       59.62       13.43     50.83 o 
  -8  18   2       18.27       69.37     67.74 o 
  -7  18   2      116.48       68.94     46.83 o 
  -6  18   2        4.02       33.20     43.53 o 
  -5  18   2        8.43       74.67     58.42 o 
  -4  18   2       40.44      112.06     92.54 o 
  -3  18   2      120.94      134.00     38.97 o 
  -2  18   2       39.48       56.91     23.93 o 
  -1  18   2        0.52       67.83     29.06 o 
   0  18   2      248.34      183.50     32.24 o 
   1  18   2        5.76       19.47     22.22 o 
   2  18   2       77.60       61.62     26.14 o 
   3  18   2       24.68       20.70     22.15 o 
   4  18   2        9.72       20.83     28.42 o 
   5  18   2       72.15       78.61     34.43 o 
   6  18   2        0.44       43.68     33.20 o 
   7  18   2       29.32      -10.87     33.76 o 
   8  18   2      148.08      196.20     47.73 o 
   9  18   2       44.86        2.12     38.17 o 
  -9  19   2       11.95       16.70     59.59 o 
  -8  19   2      241.97      155.46    154.29 o 
  -7  19   2        4.66       20.72     49.89 o 
  -6  19   2       67.12       48.89     44.90 o 
  -5  19   2       33.38       20.87     41.69 o 
  -4  19   2      139.89      151.79     65.58 o 
  -3  19   2        6.04      -44.94     29.96 o 
  -2  19   2      194.29      197.84     46.32 o 
  -1  19   2      144.74      133.42     32.05 o 
   0  19   2      190.20      183.10     31.88 o 
   1  19   2       58.57       75.16     26.57 o 
   2  19   2      707.06      767.25     52.19 o 
   3  19   2      141.73       80.85     74.53 o 
   4  19   2       13.87       53.76     33.49 o 
   5  19   2       25.72       42.43     34.09 o 
   6  19   2      141.94      171.81     57.36 o 
   7  19   2      193.39      131.46     61.84 o 
   8  19   2        2.76       16.38     54.33 o 
  -8  20   2       12.13       62.90     85.55 o 
  -7  20   2      218.29      467.68    136.81 o 
  -6  20   2      105.84      157.47     58.74 o 
  -5  20   2        2.24       -8.32     50.26 o 
  -4  20   2       62.01      100.53     62.91 o 
  -3  20   2       72.72      -19.31     40.94 o 
  -2  20   2       78.46      121.17     59.25 o 
  -1  20   2        1.97      -34.45     22.97 o 
   0  20   2       68.96       61.67     27.18 o 
   1  20   2      215.38      196.62     40.95 o 
   2  20   2       72.59      137.86     39.34 o 
   3  20   2       27.31       44.96     45.85 o 
   4  20   2       99.99      111.22     53.13 o 
   5  20   2        1.86       10.94     46.38 o 
   6  20   2       14.65       61.87     55.26 o 
   7  20   2       52.75      101.32     57.12 o 
  -6  21   2      104.83      168.43     78.56 o 
  -5  21   2      139.98      165.77     69.90 o 
  -4  21   2       55.43       88.88     63.58 o 
  -2  21   2       96.09       87.95     41.75 o 
  -1  21   2      185.00      232.58     53.54 o 
   0  21   2       31.09      -14.32     32.73 o 
   1  21   2       37.19       51.62     32.92 o 
   2  21   2      396.49      420.43     73.35 o 
   3  21   2       16.72       86.81     51.35 o 
   4  21   2       36.97       53.96     45.72 o 
   5  21   2        3.54       89.62     54.08 o 
  -3  22   2      121.32      136.81     73.56 o 
  -2  22   2       92.08      112.18     62.25 o 
  -1  22   2       19.57       -1.39     37.58 o 
   0  22   2       98.77      128.75     47.64 o 
   1  22   2      172.32      106.80     44.83 o 
   2  22   2       15.72      139.50     66.41 o 
 -17   1   3       11.99      -54.44     44.42 o 
 -16   1   3        3.06      -17.93     43.00 o 
 -15   1   3      183.20      113.29     49.48 o 
 -14   1   3       30.40       58.70     54.09 o 
 -13   1   3      302.43      223.92     51.28 o 
 -12   1   3       19.62       22.86     57.92 o 
 -11   1   3       92.83       57.62     50.43 o 
 -10   1   3      169.33      152.18     25.81 o 
  -9   1   3       24.78        8.92     13.14 o 
  -8   1   3      537.05      556.16     33.44 o 
  -7   1   3      743.02      771.17     28.30 o 
  -6   1   3      796.88      884.91     43.38 o 
  -5   1   3       10.81        9.44      9.44 o 
  -4   1   3     3254.64     3722.28     50.82 o 
  -3   1   3     1846.67     1654.27     31.96 o 
  -2   1   3       38.23       47.31      9.73 o 
  -1   1   3    12812.92    12933.19    100.63 o 
   0   1   3    14612.25    15866.52    106.46 o 
   1   1   3    37118.20    35984.07    242.94 o 
   2   1   3     1721.48     1682.79     36.45 o 
   3   1   3     1551.70     1581.38     38.09 o 
   4   1   3      824.21      884.59     41.66 o 
   5   1   3     1046.13      989.24     39.45 o 
   6   1   3       59.12       17.19     15.40 o 
   7   1   3      278.16      262.11     25.35 o 
   8   1   3       20.50       43.52     19.07 o 
   9   1   3       72.10       77.58     23.37 o 
  10   1   3      195.94      244.82     53.39 o 
  11   1   3        1.85      -70.79     49.02 o 
  12   1   3      244.01      294.37     68.56 o 
  13   1   3      554.96      625.47    122.16 o 
  14   1   3        0.14      -74.23     81.89 o 
 -17   2   3       20.71      -43.45     45.21 o 
 -16   2   3      199.71      136.24     53.81 o 
 -15   2   3       74.12       42.92     41.84 o 
 -14   2   3      485.63      359.09     62.47 o 
 -13   2   3      990.87      915.62     81.87 o 
 -12   2   3        3.32        3.47     30.77 o 
 -11   2   3      339.17      374.30     61.08 o 
 -10   2   3      228.73      239.07     39.45 o 
  -9   2   3     1136.19     1113.13     53.51 o 
  -8   2   3     1205.22     1053.95     64.13 o 
  -7   2   3      605.30      404.78     29.44 o 
  -6   2   3     1553.11     1612.46     71.80 o 
  -5   2   3       76.67       71.96     11.26 o 
  -4   2   3        0.37      -12.02      8.99 o 
  -3   2   3     1530.36     1143.98     28.09 o 
  -2   2   3     1181.10     1028.98     23.33 o 
  -1   2   3      447.97      371.41     15.01 o 
   0   2   3     6506.65     6696.59     73.45 o 
   1   2   3     6213.58     5696.69     68.98 o 
   2   2   3     2273.23     2333.62     48.81 o 
   3   2   3     4891.94     4971.39     67.23 o 
   4   2   3     1847.12     1580.33     43.83 o 
   5   2   3     5965.89     5909.22     82.30 o 
   6   2   3       30.37       16.10     13.84 o 
   7   2   3        1.45       -0.90     16.02 o 
   8   2   3     1208.23     1090.20     51.46 o 
   9   2   3     1109.56     1218.79     61.94 o 
  10   2   3       91.44      102.54     33.75 o 
  11   2   3      102.35      126.96     59.41 o 
  12   2   3        1.25      -68.57     59.92 o 
  13   2   3       15.34     -111.84     78.56 o 
  14   2   3      420.10      400.11    122.83 o 
  15   2   3        0.62      -80.89     95.53 o 
 -17   3   3      172.96      169.20     60.87 o 
 -16   3   3       17.52      -31.20     39.38 o 
 -15   3   3      492.32      547.53     76.06 o 
 -14   3   3      365.89      457.26     67.53 o 
 -13   3   3        1.54       -0.74     34.71 o 
 -12   3   3     1528.97     1586.04     95.67 o 
 -11   3   3      872.18      955.26     77.13 o 
 -10   3   3      541.14      508.45     40.45 o 
  -9   3   3       43.64       52.45     21.91 o 
  -8   3   3     1335.94     1317.58     49.73 o 
  -7   3   3     2668.96     2687.15     70.11 o 
  -6   3   3     4644.89     5171.21    120.31 o 
  -5   3   3     5716.48     4986.77     85.42 o 
  -4   3   3     1382.19     1472.04     32.33 o 
  -3   3   3     1520.52     1636.56     30.93 o 
  -2   3   3     5945.71     6026.43     62.79 o 
  -1   3   3    20542.75    19044.35    143.23 o 
   0   3   3        4.28       24.99     12.00 o 
   1   3   3       60.38       81.06     14.89 o 
   2   3   3     2594.86     2319.51     45.71 o 
   3   3   3     2994.32     2794.04     43.22 o 
   4   3   3       80.36       68.40     14.39 o 
   5   3   3     1253.73     1169.86     36.54 o 
   6   3   3      404.72      370.29     25.57 o 
   7   3   3     1267.17     1234.05     43.29 o 
   8   3   3       17.31       19.22     18.88 o 
   9   3   3      722.95      715.53     50.98 o 
  10   3   3      325.72      336.70     45.94 o 
  11   3   3        1.09      -14.65     78.22 o 
  12   3   3      173.70      241.66    106.52 o 
  13   3   3      358.06      237.67    111.84 o 
  14   3   3       85.86      195.73    114.84 o 
  15   3   3        3.69     -119.33     79.56 o 
 -17   4   3       54.47      162.25     61.90 o 
 -16   4   3      582.41      524.82     77.20 o 
 -15   4   3       44.56       45.59     42.98 o 
 -14   4   3      201.46       74.96     42.38 o 
 -13   4   3      947.76      946.28     85.21 o 
 -12   4   3      322.47      361.45     70.90 o 
 -11   4   3      258.30      224.14     35.25 o 
 -10   4   3      772.33      866.34     50.18 o 
  -9   4   3     2795.49     3093.07     81.07 o 
  -8   4   3     1692.85     1680.57     59.14 o 
  -7   4   3     3335.55     3100.42     75.00 o 
  -6   4   3     4931.31     4902.57     91.47 o 
  -5   4   3      391.07      403.07     28.90 o 
  -4   4   3       55.70       66.49     26.57 o 
  -3   4   3     1943.15     1701.62     33.13 o 
  -2   4   3      261.49      310.73     16.95 o 
  -1   4   3    12554.41    11693.85    154.73 o 
   0   4   3     6508.65     7279.97     85.17 o 
   1   4   3     3370.06     3327.47     63.94 o 
   2   4   3     3468.98     3586.34     59.77 o 
   3   4   3     7073.42     7722.78     95.56 o 
   4   4   3     3943.62     3348.03     62.35 o 
   5   4   3     1394.42     1529.60     56.50 o 
   6   4   3        3.95       12.75     14.43 o 
   7   4   3       75.71      100.49     20.75 o 
   8   4   3     3222.55     3264.09     74.53 o 
   9   4   3      413.90      476.28     45.56 o 
  10   4   3       51.64       56.85     61.41 o 
  11   4   3      662.56      740.81     71.12 o 
  12   4   3       19.80       29.63     89.88 o 
  13   4   3       27.16      -23.63     89.21 o 
  14   4   3      197.27      168.10    115.84 o 
  15   4   3      138.54       94.20    110.18 o 
 -17   5   3       51.65       12.39     51.18 o 
 -16   5   3        5.21      -23.08     41.06 o 
 -15   5   3       76.40      157.64     52.87 o 
 -14   5   3      275.53      406.49     67.18 o 
 -13   5   3       20.94       20.46     35.70 o 
 -12   5   3     1635.67     1624.29    101.01 o 
 -11   5   3       48.19       89.39     28.97 o 
 -10   5   3     1546.49     1576.27     65.07 o 
  -9   5   3       92.51      120.66     27.32 o 
  -8   5   3     2522.18     2629.58     74.90 o 
  -7   5   3      126.59      174.02     26.17 o 
  -6   5   3     1303.70     1281.93     49.75 o 
  -5   5   3      224.95      147.89     15.38 o 
  -4   5   3    12249.23    12815.75    157.16 o 
  -3   5   3      569.85      689.88     20.64 o 
  -2   5   3      728.65      757.77     25.08 o 
  -1   5   3     9541.41     8888.87     86.75 o 
   0   5   3     6702.37     7265.23     75.71 o 
   1   5   3      828.14      701.90     28.80 o 
   2   5   3       35.61       15.10     12.52 o 
   3   5   3      234.61      221.25     20.49 o 
   4   5   3      935.10      968.25     35.64 o 
   5   5   3       14.62       25.01     12.83 o 
   6   5   3      320.45      260.92     25.39 o 
   7   5   3     2949.36     3246.61     65.90 o 
   8   5   3      149.12      201.52     35.65 o 
   9   5   3     1017.36     1056.58     78.35 o 
  10   5   3       86.45       54.28     71.90 o 
  11   5   3       41.44       12.46     37.73 o 
  12   5   3      304.17      450.71    123.16 o 
  13   5   3      649.46      705.35    146.46 o 
  14   5   3       93.39       27.63    101.53 o 
  15   5   3        2.86      -45.27    108.18 o 
 -17   6   3       77.22     -103.36     68.90 o 
 -16   6   3       49.99        9.52     49.16 o 
 -15   6   3      141.11       92.13     48.62 o 
 -14   6   3      212.14      192.38     55.20 o 
 -13   6   3     1276.16     1130.51    135.31 o 
 -12   6   3       55.33       15.43     40.12 o 
 -11   6   3       20.96       32.29     27.91 o 
 -10   6   3      620.30      552.79     45.77 o 
  -9   6   3     1327.66     1385.41    161.63 o 
  -8   6   3       25.37        9.15     22.04 o 
  -7   6   3       20.32       36.82     19.59 o 
  -6   6   3      101.69      121.16     14.45 o 
  -5   6   3      133.93      141.66     18.35 o 
  -4   6   3       88.34      103.69     22.65 o 
  -3   6   3      298.22      310.18     15.59 o 
  -2   6   3      126.04      119.14     20.61 o 
  -1   6   3     3572.58     3198.50     49.72 o 
   0   6   3      323.06      444.29     21.73 o 
   1   6   3      118.58       81.35     15.86 o 
   2   6   3     2210.51     2185.32     93.06 o 
   3   6   3     1512.80     1773.23     46.67 o 
   4   6   3     4926.25     4521.14     76.46 o 
   5   6   3     1771.05     1851.60     48.55 o 
   6   6   3     1316.87     1315.39     37.67 o 
   7   6   3        3.29       -3.12     17.01 o 
   8   6   3     4327.14     4177.72    247.99 o 
   9   6   3       73.89       24.88     49.93 o 
  10   6   3       49.16       15.74     39.62 o 
  11   6   3       55.42       50.51     47.43 o 
  12   6   3        0.28      -96.53     89.21 o 
  13   6   3       34.81      129.15    106.85 o 
  14   6   3       57.19       11.65    110.51 o 
  15   6   3       41.22      -64.24    106.85 o 
 -16   7   3       74.59       58.59     94.54 o 
 -15   7   3       47.57        5.06     41.25 o 
 -14   7   3       84.54       91.33     49.60 o 
 -13   7   3       66.59       23.86     62.58 o 
 -12   7   3      209.19      175.22     51.91 o 
 -11   7   3      141.99      196.26     37.73 o 
 -10   7   3        1.01      -28.40     23.54 o 
  -9   7   3      107.50      135.38     32.06 o 
  -8   7   3       33.58       49.56     24.68 o 
  -7   7   3       48.56       81.96     25.56 o 
  -6   7   3     4949.50     4989.95     73.53 o 
  -5   7   3     1982.28     1950.58     41.55 o 
  -4   7   3      751.10      863.54     26.82 o 
  -3   7   3      811.10      862.02     25.86 o 
  -2   7   3     2561.56     2737.20     39.05 o 
  -1   7   3      542.70      711.34     27.29 o 
   0   7   3      278.37      373.97     21.60 o 
   1   7   3      208.95      204.39     17.35 o 
   2   7   3        0.12       24.21     31.04 o 
   3   7   3     1246.34     1329.55     47.28 o 
   4   7   3     1317.59     1311.48     73.03 o 
   5   7   3      180.43      195.47     18.12 o 
   6   7   3       61.18       55.62     41.80 o 
   7   7   3      111.04      141.81     32.92 o 
   8   7   3      175.34      228.73     37.33 o 
   9   7   3       71.80      127.39     43.65 o 
  10   7   3       14.70       50.73     38.34 o 
  11   7   3       26.50       21.18     37.31 o 
  12   7   3        0.10      -19.34     61.08 o 
  13   7   3      369.96      365.16    130.82 o 
  14   7   3        0.13       38.61    112.18 o 
  15   7   3        2.34      121.17    126.16 o 
 -16   8   3        1.35        9.32     96.87 o 
 -15   8   3        0.59       14.98     88.54 o 
 -14   8   3       22.33       27.12     45.25 o 
 -13   8   3      157.39      128.44     53.91 o 
 -12   8   3       85.04       99.71     32.20 o 
 -11   8   3       37.46       53.24     30.28 o 
 -10   8   3       30.27       -5.66     40.17 o 
  -9   8   3      859.39      903.87     55.69 o 
  -8   8   3      523.12      503.08     74.43 o 
  -7   8   3       68.78       68.53     25.56 o 
  -6   8   3      484.90      446.55     26.08 o 
  -5   8   3     2215.73     2085.41     50.37 o 
  -4   8   3      109.27      164.86     21.13 o 
  -3   8   3      117.15       95.82     13.59 o 
  -2   8   3      215.28      201.40     18.98 o 
  -1   8   3      338.59      347.20     18.06 o 
   0   8   3    14973.06    15349.93    141.44 o 
   1   8   3     2137.62     1861.14     43.74 o 
   2   8   3     1256.04     1267.52     32.79 o 
   3   8   3      898.99      864.15     35.32 o 
   4   8   3     1554.59     1227.73     43.58 o 
   5   8   3        2.49        2.26     15.88 o 
   6   8   3      129.70      167.48     24.17 o 
   7   8   3       14.71        5.28     29.18 o 
   8   8   3      258.61      345.48     46.14 o 
   9   8   3       19.80       -4.80     42.32 o 
  10   8   3       12.22      -23.58     25.02 o 
  11   8   3       22.95       15.47     41.70 o 
  12   8   3      185.25      177.47     54.52 o 
  13   8   3       16.97      -62.34     41.56 o 
  14   8   3       63.39       80.97    146.80 o 
 -16   9   3       21.72      -44.94     94.20 o 
 -15   9   3      577.79      503.97    139.81 o 
 -14   9   3      215.20      134.15     95.87 o 
 -13   9   3       30.85        8.90     30.47 o 
 -12   9   3        4.74      -15.77     26.30 o 
 -11   9   3      430.60      398.03     46.51 o 
 -10   9   3        3.97       -4.07     26.75 o 
  -9   9   3       61.14       52.06     28.86 o 
  -8   9   3     2983.89     2833.90     70.90 o 
  -7   9   3     2147.72     2110.26     58.88 o 
  -6   9   3      176.22      198.90     30.94 o 
  -5   9   3      752.68      704.74     28.88 o 
  -4   9   3     5009.08     4917.86     68.71 o 
  -3   9   3      936.12      925.61     27.85 o 
  -2   9   3       55.88       44.83     12.74 o 
  -1   9   3      448.86      588.88     32.63 o 
   0   9   3    12901.67    12631.29    127.87 o 
   1   9   3      218.86      168.86     19.67 o 
   2   9   3     1868.92     1872.82     42.11 o 
   3   9   3     1004.91     1001.50     41.90 o 
   4   9   3      405.37      362.24     45.55 o 
   5   9   3      903.33      903.17     41.81 o 
   6   9   3       38.61       62.80     21.04 o 
   7   9   3       35.34       33.56     29.43 o 
   8   9   3      197.43      173.50     38.43 o 
   9   9   3      863.78      860.16     62.62 o 
  10   9   3      250.51      347.32     48.94 o 
  11   9   3       19.42       27.52     33.37 o 
  12   9   3        1.03       53.96     59.31 o 
  13   9   3      207.41      192.93     61.53 o 
  14   9   3       10.48        9.42    102.86 o 
 -15  10   3       19.84      -93.54     76.56 o 
 -14  10   3      289.38      355.84    124.83 o 
 -13  10   3      161.79      179.35     54.56 o 
 -12  10   3       53.07       18.36     39.63 o 
 -11  10   3      151.39       87.01     32.43 o 
 -10  10   3       53.99       65.89     25.84 o 
  -9  10   3      384.19      362.80     35.70 o 
  -8  10   3      184.21      183.41     29.60 o 
  -7  10   3      719.27      740.21     44.59 o 
  -6  10   3     2464.34     2623.02     53.44 o 
  -5  10   3      871.45      788.06     31.84 o 
  -4  10   3      418.49      370.24     24.01 o 
  -3  10   3     1934.24     1903.68     40.17 o 
  -2  10   3      457.32      451.68     22.84 o 
  -1  10   3       98.12      108.00     18.54 o 
   0  10   3     1902.95     1698.30     44.88 o 
   1  10   3     6543.84     6572.11     87.29 o 
   2  10   3      539.88      631.35     29.76 o 
   3  10   3      853.91      967.37     43.85 o 
   4  10   3     1587.29     1484.32     51.66 o 
   5  10   3     1204.80     1337.27     50.73 o 
   6  10   3      204.00      215.38     39.36 o 
   7  10   3      972.74     1057.51     64.44 o 
   8  10   3      923.08     1011.22     65.94 o 
   9  10   3      377.31      366.55     64.59 o 
  10  10   3       93.77      113.31     35.36 o 
  11  10   3      589.87      596.86     62.56 o 
  12  10   3      523.97      514.55    118.17 o 
  13  10   3        0.67       71.83     39.26 o 
  14  10   3      109.47      101.17     82.05 o 
 -15  11   3      469.76      554.23    164.44 o 
 -14  11   3      537.70      655.76    160.78 o 
 -13  11   3        4.59      -36.88     39.72 o 
 -12  11   3      202.62       74.14    121.17 o 
 -11  11   3      519.40      544.34     59.65 o 
 -10  11   3      366.47      350.63     37.03 o 
  -9  11   3        2.20      -24.20     21.12 o 
  -8  11   3      817.45      904.01     47.56 o 
  -7  11   3     2144.70     2002.11     72.87 o 
  -6  11   3       57.61       66.30     23.51 o 
  -5  11   3     1725.54     1554.21     45.81 o 
  -4  11   3     1069.02     1100.03     37.32 o 
  -3  11   3      499.32      479.88     24.92 o 
  -2  11   3      291.65      257.81     20.46 o 
  -1  11   3     1257.85     1333.82     35.88 o 
   0  11   3     1194.70     1251.38     41.91 o 
   1  11   3      350.22      349.12     31.88 o 
   2  11   3     2408.06     2181.83     84.22 o 
   3  11   3     3995.55     4007.99     83.75 o 
   4  11   3       23.16       32.26     19.71 o 
   5  11   3      690.48      822.02     76.97 o 
   6  11   3      574.30      526.18     50.63 o 
   7  11   3      193.34      241.90     40.96 o 
   8  11   3        8.84      -45.93     49.43 o 
   9  11   3      440.98      502.92     88.20 o 
  10  11   3     1004.21      991.13    100.70 o 
  11  11   3       39.17       47.49     35.43 o 
  12  11   3      115.50       81.48     37.79 o 
  13  11   3      169.26      173.10     71.94 o 
 -15  12   3        1.48      -52.59    106.19 o 
 -14  12   3      109.63      124.16    117.84 o 
 -13  12   3      344.57      276.68     66.79 o 
 -12  12   3        0.48      -38.42     41.61 o 
 -11  12   3      282.45      176.77     53.98 o 
 -10  12   3       82.93      107.30     35.11 o 
  -9  12   3      683.88      688.43     57.98 o 
  -8  12   3      555.69      495.87     51.19 o 
  -7  12   3      707.90      722.26     57.44 o 
  -6  12   3     2979.75     2725.78     91.47 o 
  -5  12   3      234.77      264.83     25.31 o 
  -4  12   3      639.79      793.77     35.23 o 
  -3  12   3      593.25      563.58     28.46 o 
  -2  12   3      419.74      508.36     33.52 o 
  -1  12   3      122.00      135.29     18.82 o 
   0  12   3     2383.11     2482.61     58.60 o 
   1  12   3      832.85      786.11     42.74 o 
   2  12   3      168.68      147.18     27.24 o 
   3  12   3      886.03      877.76     80.43 o 
   4  12   3     2225.33     2229.79     66.81 o 
   5  12   3      148.98      184.88     28.58 o 
   6  12   3        0.01       26.75     29.51 o 
   7  12   3      122.94      165.71     54.07 o 
   8  12   3      256.15      330.57     48.79 o 
   9  12   3       72.75       63.91     34.92 o 
  10  12   3        1.58       47.55     33.43 o 
  11  12   3      206.82      158.97     84.54 o 
  12  12   3       47.20        2.03     31.86 o 
  13  12   3        5.21       53.27     40.47 o 
 -14  13   3       44.58      -24.64    127.16 o 
 -13  13   3        0.00       18.15     47.09 o 
 -12  13   3        1.52      -29.64     41.33 o 
 -11  13   3      139.50      130.15     54.90 o 
 -10  13   3      194.78      143.47     54.49 o 
  -9  13   3      232.06      290.16     46.42 o 
  -8  13   3      330.30      286.41     43.90 o 
  -7  13   3      189.98      214.35     48.25 o 
  -6  13   3      289.33      350.63     46.77 o 
  -5  13   3      343.37      321.05     33.50 o 
  -4  13   3      329.85      481.08     56.07 o 
  -3  13   3      512.34      471.26     33.94 o 
  -2  13   3      799.76      783.39     39.59 o 
  -1  13   3      188.81      196.19     26.13 o 
   0  13   3       10.11       29.54     20.45 o 
   1  13   3     1312.49     1245.93     64.38 o 
   2  13   3     1023.93     1003.54     49.21 o 
   3  13   3       84.05       61.17     24.06 o 
   4  13   3      376.10      300.69     36.08 o 
   5  13   3       10.96       -6.10     25.27 o 
   6  13   3       38.28       73.55     30.55 o 
   7  13   3      129.39      117.74     35.15 o 
   8  13   3       97.84       88.90     36.11 o 
   9  13   3        0.58       -2.54     56.93 o 
  10  13   3       76.93       46.96     35.87 o 
  11  13   3       38.55       37.30     51.16 o 
  12  13   3        0.37      -19.56     31.76 o 
 -13  14   3        5.24      -66.45     95.20 o 
 -12  14   3      163.14      154.77     60.99 o 
 -11  14   3      149.96       49.78     95.87 o 
 -10  14   3      147.61      260.60     62.93 o 
  -9  14   3      161.23       92.38     93.20 o 
  -8  14   3      349.56      310.09     90.74 o 
  -7  14   3      101.28       94.60     35.78 o 
  -6  14   3     1009.92      920.88     65.55 o 
  -5  14   3        3.82       44.55     30.19 o 
  -4  14   3      108.55       51.01     50.16 o 
  -3  14   3     1115.46     1044.08     45.57 o 
  -2  14   3      235.39      232.77     42.62 o 
  -1  14   3       46.98       55.71     25.20 o 
   0  14   3        0.69       15.79     21.03 o 
   1  14   3      286.01      288.09     34.52 o 
   2  14   3      525.99      543.17     41.53 o 
   3  14   3        4.54      -16.27     20.29 o 
   4  14   3       57.78       93.68     27.33 o 
   5  14   3      758.11      800.40     61.08 o 
   6  14   3       46.71       28.70     30.22 o 
   7  14   3       11.45       34.84     29.83 o 
   8  14   3      652.37      673.33     64.03 o 
   9  14   3       12.00      -27.00     27.18 o 
  10  14   3      163.69      163.35     42.81 o 
  11  14   3       49.89       21.67     42.67 o 
  12  14   3       26.85       23.55     34.75 o 
 -13  15   3       15.02      -12.33     54.11 o 
 -12  15   3        8.20       11.53     47.38 o 
 -11  15   3        3.81      -54.61     40.93 o 
 -10  15   3      107.14      147.12     55.39 o 
  -9  15   3        0.52        2.76     42.46 o 
  -8  15   3        0.87       62.49     48.19 o 
  -7  15   3      864.16      935.82     91.75 o 
  -6  15   3       21.89        6.26     32.26 o 
  -5  15   3     1669.04     1580.56     80.47 o 
  -4  15   3      112.85      142.05     42.76 o 
  -3  15   3      162.33      175.64     27.08 o 
  -2  15   3      166.36      166.25     28.34 o 
  -1  15   3      130.48      156.28     28.81 o 
   0  15   3      278.82      418.02     43.72 o 
   1  15   3       39.53       64.02     32.82 o 
   2  15   3      561.55      538.22     41.42 o 
   3  15   3        0.58      -30.54     20.36 o 
   4  15   3       27.52       36.00     23.56 o 
   5  15   3       32.25      -15.73     26.22 o 
   6  15   3      308.27      386.69     52.83 o 
   7  15   3       97.18      113.75     38.07 o 
   8  15   3        2.93       85.44     36.26 o 
   9  15   3        5.89      -22.18     30.62 o 
  10  15   3      201.21      113.16     42.88 o 
  11  15   3       20.66       15.14     34.82 o 
 -12  16   3      146.76      103.64     61.49 o 
 -11  16   3       21.90      -17.53     45.58 o 
 -10  16   3      197.59      277.32     71.84 o 
  -9  16   3      678.73      960.48    102.06 o 
  -8  16   3      278.44      325.48     92.70 o 
  -7  16   3       23.23       20.75     44.84 o 
  -6  16   3      250.81      218.01     60.89 o 
  -5  16   3      796.16      836.27     64.40 o 
  -4  16   3       60.58       44.84     24.90 o 
  -3  16   3      452.15      449.18     36.47 o 
  -2  16   3       76.23      104.84     30.56 o 
  -1  16   3       69.91       51.48     23.83 o 
   0  16   3       30.54       54.65     23.28 o 
   1  16   3     2176.36     2003.86     68.66 o 
   2  16   3      122.16      163.15     30.65 o 
   3  16   3       11.68      -16.84     19.73 o 
   4  16   3      208.41      222.07     43.31 o 
   5  16   3      405.76      317.36     47.64 o 
   6  16   3        5.02      -21.29     27.91 o 
   7  16   3        0.60        5.84     32.88 o 
   8  16   3       43.19       69.00     36.92 o 
   9  16   3      206.72      163.94     61.00 o 
  10  16   3       26.73       28.91     37.20 o 
 -11  17   3       47.66      103.58    104.19 o 
 -10  17   3       67.58        8.11     47.75 o 
  -9  17   3       10.04       -7.67     45.10 o 
  -8  17   3      339.66      273.75     67.90 o 
  -7  17   3       76.45       32.44     44.08 o 
  -6  17   3        0.21       25.71     42.45 o 
  -5  17   3      884.87      859.07     65.88 o 
  -4  17   3      441.69      490.28     54.25 o 
  -3  17   3       20.32       23.36     22.35 o 
  -2  17   3        2.66      -17.87     20.59 o 
  -1  17   3      551.24      681.96     63.59 o 
   0  17   3     1005.16     1070.33     80.14 o 
   1  17   3      379.68      456.63     61.35 o 
   2  17   3      277.92      249.96     34.65 o 
   3  17   3      717.82      788.46     78.96 o 
   4  17   3       32.10       14.31     35.70 o 
   5  17   3      315.26      383.32     52.52 o 
   6  17   3      143.94      124.31     39.81 o 
   7  17   3      360.27      445.61     57.72 o 
   8  17   3        0.16       19.13     34.07 o 
   9  17   3      419.03      398.02     59.90 o 
 -10  18   3      215.91      433.09    147.46 o 
  -9  18   3      376.28      396.43     78.80 o 
  -8  18   3      158.03      169.48     74.23 o 
  -7  18   3      107.17       88.59     60.75 o 
  -6  18   3      495.31      505.94     99.69 o 
  -5  18   3      184.79      194.91    105.19 o 
  -4  18   3        1.36       20.77     35.77 o 
  -3  18   3       89.55      111.11     32.70 o 
  -2  18   3      393.67      447.70     54.53 o 
  -1  18   3        2.41       11.30     21.62 o 
   0  18   3      293.30      210.94     33.77 o 
   1  18   3      571.62      594.97     47.40 o 
   2  18   3      185.68      131.78     29.78 o 
   3  18   3       10.71       18.62     23.30 o 
   4  18   3      356.20      318.55     63.71 o 
   5  18   3        8.37       79.80     34.42 o 
   6  18   3       16.01       34.95     33.23 o 
   7  18   3       46.02      124.35     42.88 o 
   8  18   3       16.44       47.28     45.11 o 
  -9  19   3        6.67        8.31     52.16 o 
  -8  19   3       19.42       45.11     50.21 o 
  -7  19   3       98.96       80.17     55.06 o 
  -6  19   3        0.85       25.96     46.27 o 
  -5  19   3      496.56      503.63     98.20 o 
  -4  19   3      284.80      232.68     77.89 o 
  -3  19   3       58.95       30.96     54.42 o 
  -2  19   3      131.43      130.79     30.17 o 
  -1  19   3      393.97      482.76     44.89 o 
   0  19   3       99.33       69.95     27.81 o 
   1  19   3      173.67      229.35     35.03 o 
   2  19   3      189.58      192.57     34.49 o 
   3  19   3       28.92       37.88     33.94 o 
   4  19   3        8.63       64.17     35.72 o 
   5  19   3       26.06       55.07     33.53 o 
   6  19   3      146.60      144.30     41.80 o 
   7  19   3       27.89        0.34     34.79 o 
  -8  20   3       54.62      146.69     90.04 o 
  -7  20   3        7.00      -56.59     44.94 o 
  -6  20   3       50.70       43.94     61.25 o 
  -5  20   3       23.01       12.65     54.92 o 
  -4  20   3       15.68       37.61     57.59 o 
  -3  20   3        8.14       19.31     47.27 o 
  -2  20   3       31.83       37.47     25.21 o 
  -1  20   3      127.34      141.66     62.56 o 
   0  20   3       23.91       68.92     27.74 o 
   1  20   3      138.86      109.69     30.73 o 
   2  20   3       89.38       92.55     30.69 o 
   3  20   3      103.74       82.96     37.26 o 
   4  20   3       70.36       82.70     39.30 o 
   5  20   3        0.19       43.42     35.33 o 
   6  20   3       12.29       14.52     41.08 o 
  -6  21   3        1.50      -29.96     57.92 o 
  -5  21   3       17.35       42.61     66.24 o 
  -4  21   3       17.01      -11.32     57.25 o 
  -3  21   3        0.05        6.99     52.93 o 
  -2  21   3       20.36      -11.79     36.08 o 
  -1  21   3        0.28        7.89     26.40 o 
   0  21   3        0.68       40.19     42.47 o 
   1  21   3       39.43       47.58     28.75 o 
   2  21   3       36.05       97.56     53.70 o 
   3  21   3        0.05       72.25     49.08 o 
   4  21   3       13.86       -1.26     42.91 o 
  -2  22   3       14.46       68.57     57.59 o 
  -1  22   3        1.09      -30.84     33.33 o 
   0  22   3       16.87       53.79     39.88 o 
   1  22   3       18.95      -12.00     32.12 o 
 -17   0   4       51.16       67.91     77.56 o 
 -16   0   4      239.07      148.79     77.23 o 
 -15   0   4       41.74       27.30     56.92 o 
 -14   0   4        9.39        5.99     42.61 o 
 -13   0   4     2360.03     2491.21    170.43 o 
 -12   0   4     1836.40     1878.73    140.14 o 
 -11   0   4      113.94      175.76     64.91 o 
 -10   0   4     2001.96     2062.47    138.14 o 
  -9   0   4     2396.15     2333.19     69.50 o 
  -8   0   4      439.89      380.86     31.80 o 
  -7   0   4      214.54      334.29     29.20 o 
  -6   0   4     8302.62     8899.79    318.22 o 
  -5   0   4     7439.84     6607.10    113.99 o 
  -4   0   4     1971.69     1956.78     56.38 o 
  -3   0   4      439.59      444.00     28.87 o 
  -2   0   4    25113.36    26033.67    235.19 o 
  -1   0   4     3259.86     2659.22     47.56 o 
   0   0   4    31640.64    30725.59    273.53 o 
   1   0   4      344.48      319.33     49.14 o 
   2   0   4      125.55      125.90     24.79 o 
   3   0   4     7317.04     7167.39    126.87 o 
   4   0   4    10892.79    10116.19    164.79 o 
   5   0   4     5642.43     6062.57    242.16 o 
   6   0   4      113.52       49.58     25.78 o 
   7   0   4       77.51       75.55     31.56 o 
   8   0   4     2189.62     2203.42     87.25 o 
   9   0   4     2791.04     2926.59    103.40 o 
  10   0   4       39.11       -2.00     75.56 o 
  11   0   4      577.68      523.27    109.85 o 
  12   0   4        2.61       35.95     83.88 o 
 -17   1   4       96.14      128.76     63.25 o 
 -16   1   4        5.70       12.66     39.54 o 
 -15   1   4      185.44      220.81     56.47 o 
 -14   1   4        4.78      -22.63     32.70 o 
 -13   1   4      298.46      301.96     57.02 o 
 -12   1   4       26.95       56.05     37.07 o 
 -11   1   4     1267.15     1376.99     89.67 o 
 -10   1   4     1418.16     1286.38     65.16 o 
  -9   1   4      606.34      660.60     28.01 o 
  -8   1   4      375.00      398.71     22.44 o 
  -7   1   4     6793.83     6676.07     96.86 o 
  -6   1   4      342.86      308.61     19.09 o 
  -5   1   4     6137.64     6118.70     76.22 o 
  -4   1   4    21182.52    21135.47    197.22 o 
  -3   1   4       17.44       19.30      9.92 o 
  -2   1   4     1281.93     1443.18     24.72 o 
  -1   1   4    20323.12    20861.55    138.31 o 
   0   1   4    20858.06    20425.96    137.48 o 
   1   1   4     1296.49     1605.97     28.80 o 
   2   1   4     7150.32     5947.81     67.85 o 
   3   1   4       89.37       72.87     17.50 o 
   4   1   4     5335.95     4737.67     73.50 o 
   5   1   4       15.86      -18.63     22.82 o 
   6   1   4       36.81       35.51     28.01 o 
   7   1   4      549.83      589.41     35.70 o 
   8   1   4      256.75      237.60     28.98 o 
   9   1   4      286.22      332.12     48.57 o 
  10   1   4       21.69       91.75     33.87 o 
  11   1   4      155.60      137.52     61.66 o 
  12   1   4       36.91       92.54     88.88 o 
 -17   2   4       36.12       29.53     46.73 o 
 -16   2   4      196.05      134.23     62.41 o 
 -15   2   4        2.86       27.62     37.77 o 
 -14   2   4      178.46      131.43     47.17 o 
 -13   2   4      460.63      528.39     69.00 o 
 -12   2   4       59.66       11.32     31.55 o 
 -11   2   4      309.99      299.29     79.39 o 
 -10   2   4       65.22       73.26     23.50 o 
  -9   2   4      808.15      824.63     44.23 o 
  -8   2   4        0.36       -7.09     13.50 o 
  -7   2   4      195.87      183.12     17.93 o 
  -6   2   4     1256.45     1401.93     34.25 o 
  -5   2   4     7354.84     6914.55     83.12 o 
  -4   2   4        1.32        1.78     10.89 o 
  -3   2   4      770.83      715.89     27.45 o 
  -2   2   4     5352.58     5793.60     63.75 o 
  -1   2   4    26389.53    25108.04    182.88 o 
   0   2   4      762.58      880.55     27.64 o 
   1   2   4     4050.19     3804.55     49.42 o 
   2   2   4     4104.84     3729.88     66.73 o 
   3   2   4     3717.22     3597.58     68.20 o 
   4   2   4     3730.91     3374.44     61.25 o 
   5   2   4     1692.61     1727.08     47.16 o 
   6   2   4      407.11      416.00     29.38 o 
   7   2   4      153.26      112.97     38.16 o 
   8   2   4     1281.04     1437.54     56.31 o 
   9   2   4      667.84      748.72     54.70 o 
  10   2   4      461.76      410.24     54.97 o 
  11   2   4     2410.80     2282.83    180.08 o 
  12   2   4      423.15      356.84    110.51 o 
  13   2   4       22.51       82.22     95.20 o 
 -17   3   4        1.36       30.46     47.06 o 
 -16   3   4       67.85       40.92     45.27 o 
 -15   3   4       80.59       30.23     51.76 o 
 -14   3   4       60.38       -3.29     39.28 o 
 -13   3   4       15.71      -22.72     32.36 o 
 -12   3   4      309.13      481.44     65.04 o 
 -11   3   4      243.51      282.84     52.62 o 
 -10   3   4      325.45      251.44     32.29 o 
  -9   3   4      767.85      956.92     48.02 o 
  -8   3   4        2.29       14.19     16.90 o 
  -7   3   4     4737.31     4702.63     92.03 o 
  -6   3   4      919.13      955.44     28.95 o 
  -5   3   4       21.04       -1.68     10.24 o 
  -4   3   4     7687.10     8214.18     93.58 o 
  -3   3   4     1006.96     1028.43     27.02 o 
  -2   3   4     1924.98     1850.55     34.42 o 
  -1   3   4      775.98      818.48     33.16 o 
   0   3   4     1628.60     1803.67     32.26 o 
   1   3   4     1433.05     1203.71     37.81 o 
   2   3   4       92.37       64.00     20.47 o 
   3   3   4      592.29      623.41     27.76 o 
   4   3   4     2138.92     2192.35     44.10 o 
   5   3   4      240.90      254.58     23.91 o 
   6   3   4        2.68      -15.98     14.85 o 
   7   3   4       20.12       28.88     20.09 o 
   8   3   4        0.60        9.65     20.57 o 
   9   3   4       83.13       72.37     40.28 o 
  10   3   4      302.46      299.36     60.25 o 
  11   3   4       68.72       18.97     79.56 o 
  12   3   4        1.44      -44.60     80.55 o 
  13   3   4       22.05     -100.53     84.55 o 
  14   3   4       21.07       22.30    102.19 o 
 -17   4   4        6.02       -5.97     41.88 o 
 -16   4   4       25.41       51.06     82.72 o 
 -15   4   4       15.91       52.90     42.69 o 
 -14   4   4       22.88       14.58     38.38 o 
 -13   4   4      376.95      321.49     61.06 o 
 -12   4   4       66.42       36.09     35.89 o 
 -11   4   4        1.52       -2.16     22.67 o 
 -10   4   4       23.32       27.85     23.97 o 
  -9   4   4       11.04      -22.70     18.12 o 
  -8   4   4      582.69      543.96     38.40 o 
  -7   4   4       74.76       40.41     19.03 o 
  -6   4   4      337.69      381.80     21.51 o 
  -5   4   4        7.79       11.61     15.15 o 
  -4   4   4     1493.47     1510.42     43.63 o 
  -3   4   4      179.29      190.56     17.43 o 
  -2   4   4     2450.23     2765.30     63.76 o 
  -1   4   4        0.97        0.29      9.54 o 
   0   4   4     2902.57     2979.33     54.21 o 
   1   4   4     3076.57     2847.36     54.31 o 
   2   4   4       43.09       28.60     13.85 o 
   3   4   4      596.83      569.51     29.20 o 
   4   4   4     2627.23     2667.48     47.74 o 
   5   4   4      168.74      182.49     19.98 o 
   6   4   4      326.84      346.83     27.49 o 
   7   4   4       99.27      108.49     25.18 o 
   8   4   4      119.88      129.40     27.38 o 
   9   4   4        1.74      -45.94     30.62 o 
  10   4   4      254.65      229.20     52.97 o 
  11   4   4      187.84      217.30     49.76 o 
  12   4   4        3.75       41.28     86.21 o 
  13   4   4        5.67      150.79    105.19 o 
  14   4   4        7.51     -110.18     89.88 o 
  15   4   4       12.12      -75.56    100.86 o 
 -17   5   4       60.49      100.77     59.08 o 
 -16   5   4       49.97       23.65     46.29 o 
 -15   5   4      133.05       65.38     47.17 o 
 -14   5   4      462.57      495.34     74.45 o 
 -13   5   4        9.81       13.68     32.63 o 
 -12   5   4      827.48      826.85     91.37 o 
 -11   5   4       25.62       38.55     26.08 o 
 -10   5   4      327.53      308.39     42.65 o 
  -9   5   4        0.71      -11.87     20.22 o 
  -8   5   4     1606.84     1606.92     80.62 o 
  -7   5   4      400.01      487.65     39.23 o 
  -6   5   4      595.09      543.50     37.33 o 
  -5   5   4       60.90       93.24     15.45 o 
  -4   5   4       78.95       83.35     13.52 o 
  -3   5   4      136.20      205.80     16.65 o 
  -2   5   4       66.62      100.76     14.17 o 
  -1   5   4     2296.27     2290.05     56.84 o 
   0   5   4      637.34      640.79     39.25 o 
   1   5   4      314.58      412.32     25.19 o 
   2   5   4      253.08      245.47     22.33 o 
   3   5   4     2315.76     2415.68     60.05 o 
   4   5   4       84.89       68.68     18.59 o 
   5   5   4       15.28      -11.20     13.35 o 
   6   5   4      471.73      453.26     27.79 o 
   7   5   4      951.36      989.20     43.54 o 
   8   5   4       22.36       36.78    108.85 o 
   9   5   4      376.54      459.60    131.98 o 
  10   5   4     1034.07     1127.26     94.37 o 
  11   5   4      112.65      111.57     45.22 o 
  12   5   4      149.55      183.08    113.51 o 
  13   5   4       40.21       28.96    101.19 o 
  14   5   4       48.14      -34.29    100.53 o 
  15   5   4       16.74     -139.81     93.20 o 
 -17   6   4      150.13      210.02    113.34 o 
 -16   6   4      118.54       76.64     70.24 o 
 -15   6   4        3.04       15.10     90.04 o 
 -14   6   4      123.33      213.34     91.04 o 
 -13   6   4      571.47      762.52     83.22 o 
 -12   6   4       22.05       65.89     30.09 o 
 -11   6   4      127.33      114.05     42.01 o 
 -10   6   4      427.80      437.74     42.99 o 
  -9   6   4     2733.28     2546.73    103.88 o 
  -8   6   4      508.91      503.45     40.84 o 
  -7   6   4      391.41      372.47     35.44 o 
  -6   6   4     5039.63     5300.41     78.51 o 
  -5   6   4     2980.71     2725.41     62.18 o 
  -4   6   4     2779.43     2816.45     56.42 o 
  -3   6   4      406.16      501.54     23.78 o 
  -2   6   4       14.60       14.57     13.96 o 
  -1   6   4     4554.65     4045.16     57.76 o 
   0   6   4      564.52      450.13     21.36 o 
   1   6   4      894.92      851.94     34.34 o 
   2   6   4     1431.76     1311.05     42.13 o 
   3   6   4       97.61      137.32     21.01 o 
   4   6   4     2510.57     2301.30     56.95 o 
   5   6   4      123.03      152.81     38.48 o 
   6   6   4      502.06      507.59     33.77 o 
   7   6   4       30.33        4.63     19.39 o 
   8   6   4     1283.08     1452.97     71.41 o 
   9   6   4      190.72      195.13     77.58 o 
  10   6   4        4.00       -0.36     27.15 o 
  11   6   4      154.36       67.01     43.32 o 
  12   6   4       49.79      113.84    108.18 o 
  13   6   4        0.82      -22.30     88.54 o 
  14   6   4        0.24     -145.46     97.53 o 
 -16   7   4        0.27       -6.29     46.44 o 
 -15   7   4      557.37      635.19     87.35 o 
 -14   7   4      624.09      744.02     86.77 o 
 -13   7   4        3.62       -2.64     38.62 o 
 -12   7   4        6.78       30.75     32.83 o 
 -11   7   4      755.30      858.37     57.39 o 
 -10   7   4     1576.84     1576.24     76.40 o 
  -9   7   4      323.40      257.66     37.59 o 
  -8   7   4      580.50      684.41     47.47 o 
  -7   7   4     3375.50     3282.99    109.70 o 
  -6   7   4        2.48       26.28     14.32 o 
  -5   7   4     7446.58     7433.45     83.63 o 
  -4   7   4     1517.02     1455.85     31.98 o 
  -3   7   4     2603.36     2469.12     52.28 o 
  -2   7   4      337.54      503.39     25.02 o 
  -1   7   4    13694.13    13345.93    137.72 o 
   0   7   4     7095.43     6958.09     82.37 o 
   1   7   4     1432.47     1287.64     57.80 o 
   2   7   4     2341.10     2062.68     62.51 o 
   3   7   4     5142.42     5275.49    116.61 o 
   4   7   4      172.76      191.11     24.60 o 
   5   7   4       23.19       65.91     20.52 o 
   6   7   4       69.77       87.60     22.74 o 
   7   7   4      599.36      663.33     55.78 o 
   8   7   4        7.36       28.32     28.31 o 
   9   7   4      134.22      178.17     63.34 o 
  10   7   4     1349.69     1446.24    106.33 o 
  11   7   4      233.32      206.48     42.78 o 
  12   7   4      656.91      626.14     63.55 o 
  13   7   4      202.44      239.65     68.02 o 
  14   7   4      191.25      209.53     63.11 o 
 -16   8   4      248.90      219.03    113.51 o 
 -15   8   4        4.21       40.30     72.07 o 
 -14   8   4      109.16       77.47     66.91 o 
 -13   8   4      114.66      154.46     54.69 o 
 -12   8   4     1164.52     1141.98     67.27 o 
 -11   8   4       16.71        9.27     26.11 o 
 -10   8   4     1132.27     1074.42     62.36 o 
  -9   8   4      108.01       89.06     29.82 o 
  -8   8   4     2615.91     2488.77     81.32 o 
  -7   8   4      351.62      305.21     37.08 o 
  -6   8   4     5040.77     5096.58     69.88 o 
  -5   8   4     1725.85     1550.22     37.15 o 
  -4   8   4      177.00      176.70     15.59 o 
  -3   8   4     4845.45     4394.74     68.15 o 
  -2   8   4      268.12      352.24     26.78 o 
  -1   8   4     2401.01     2163.96     47.23 o 
   0   8   4        1.19      -10.61     13.14 o 
   1   8   4     7622.05     7452.59     86.05 o 
   2   8   4      296.68      317.61     27.79 o 
   3   8   4        0.38      -21.94     14.62 o 
   4   8   4     1005.64      933.51     57.94 o 
   5   8   4     5522.77     5473.73    111.79 o 
   6   8   4       58.21       55.09     25.18 o 
   7   8   4       38.68       12.08     27.20 o 
   8   8   4     1659.64     1578.61     77.32 o 
   9   8   4      865.40     1007.61     66.21 o 
  10   8   4      247.27      312.63     47.41 o 
  11   8   4        3.67        6.22     31.38 o 
  12   8   4       87.56      108.72     40.82 o 
  13   8   4       74.11       88.33     54.80 o 
  14   8   4       19.19      104.38     96.53 o 
 -16   9   4       12.23        8.65     92.54 o 
 -15   9   4       51.04      114.66     57.32 o 
 -14   9   4       64.22       74.04     54.32 o 
 -13   9   4       58.74       72.39     34.49 o 
 -12   9   4      316.56      355.11     51.69 o 
 -11   9   4      423.62      466.06     48.55 o 
 -10   9   4      858.00      830.80     95.34 o 
  -9   9   4       37.97        4.14     26.12 o 
  -8   9   4      544.17      607.02     48.76 o 
  -7   9   4      400.34      375.55     31.72 o 
  -6   9   4        0.60       -1.32     15.43 o 
  -5   9   4      738.20      720.51     28.66 o 
  -4   9   4     1338.09     1325.00     32.30 o 
  -3   9   4       16.11       24.40     16.92 o 
  -2   9   4      120.30      106.85     18.56 o 
  -1   9   4    10624.90    10453.82    116.04 o 
   0   9   4      113.29      165.68     20.08 o 
   1   9   4     4679.98     4942.78     70.30 o 
   2   9   4     2861.18     2485.85     63.06 o 
   3   9   4      931.89      929.56     43.36 o 
   4   9   4      173.52      172.69     25.89 o 
   5   9   4      819.60      858.03     44.18 o 
   6   9   4      525.80      497.45     37.06 o 
   7   9   4      254.48      281.38     52.43 o 
   8   9   4        0.02      -24.49     39.65 o 
   9   9   4      105.52      127.76     36.06 o 
  10   9   4      449.49      523.14     57.72 o 
  11   9   4        0.17      -29.20     28.04 o 
  12   9   4       34.73       76.57     43.31 o 
  13   9   4       81.74      -36.01     74.40 o 
  14   9   4      262.80      415.79     81.85 o 
 -15  10   4       49.36       37.28     94.20 o 
 -14  10   4        1.69      -73.23     82.22 o 
 -13  10   4        0.07      -18.27     30.51 o 
 -12  10   4       75.02       85.29     39.92 o 
 -11  10   4       12.01      -15.48     26.39 o 
 -10  10   4       15.34       55.99     51.80 o 
  -9  10   4       29.49       46.61     23.69 o 
  -8  10   4        9.87      -19.07     19.63 o 
  -7  10   4       10.85       19.80     26.33 o 
  -6  10   4      254.20      271.80     22.99 o 
  -5  10   4      309.45      339.76     24.17 o 
  -4  10   4      325.99      339.78     27.11 o 
  -3  10   4      348.22      340.80     20.49 o 
  -2  10   4        1.94        8.80     16.55 o 
  -1  10   4     1270.88     1246.00     41.07 o 
   0  10   4      166.76      196.55     23.03 o 
   1  10   4        3.93        0.39     17.47 o 
   2  10   4       51.18       94.48     22.10 o 
   3  10   4      266.21      276.99     29.96 o 
   4  10   4        0.18        1.80     36.95 o 
   5  10   4       44.00       55.16     25.72 o 
   6  10   4       16.22       15.56     45.21 o 
   7  10   4        9.34       27.24     43.84 o 
   8  10   4       27.61       63.21     31.81 o 
   9  10   4       22.83      -13.27     27.36 o 
  10  10   4        3.58       39.59     31.40 o 
  11  10   4       63.47      103.66     39.02 o 
  12  10   4        4.30       55.83     38.91 o 
  13  10   4        0.18      -13.41     35.82 o 
 -15  11   4      100.19       -7.32    104.85 o 
 -14  11   4      295.17       86.88    113.84 o 
 -13  11   4       67.92        1.17     42.89 o 
 -12  11   4       78.05       88.61     37.60 o 
 -11  11   4      340.68      328.22     54.68 o 
 -10  11   4        0.13        0.56     25.17 o 
  -9  11   4       27.92       32.33     45.34 o 
  -8  11   4      678.10      687.10     55.99 o 
  -7  11   4      626.91      515.70     49.40 o 
  -6  11   4       28.84       39.33     27.92 o 
  -5  11   4      230.65      232.97     28.56 o 
  -4  11   4       41.79       53.12     19.45 o 
  -3  11   4       48.99       47.44     18.83 o 
  -2  11   4      177.56      210.99     25.26 o 
  -1  11   4      308.32      363.71     31.41 o 
   0  11   4      559.16      548.42     43.12 o 
   1  11   4      725.54      694.59     40.14 o 
   2  11   4       59.64       49.18     24.26 o 
   3  11   4      251.66      208.90     29.56 o 
   4  11   4        4.43       11.41     23.06 o 
   5  11   4       13.86       17.55     20.88 o 
   6  11   4        4.22        5.74     24.92 o 
   7  11   4       63.52       23.61     30.61 o 
   8  11   4      500.16      563.70     78.57 o 
   9  11   4       90.83      114.01     36.22 o 
  10  11   4       36.22       52.98     34.58 o 
  11  11   4       21.82       12.67     32.00 o 
  12  11   4      164.60      105.49     66.30 o 
  13  11   4       29.17        3.56     50.08 o 
 -15  12   4       37.05       58.59    124.16 o 
 -14  12   4      181.45      139.47    113.51 o 
 -13  12   4      355.17      393.88     70.87 o 
 -12  12   4       26.32       -0.81     60.08 o 
 -11  12   4       95.30       96.94     37.21 o 
 -10  12   4      981.48      817.27     63.93 o 
  -9  12   4     3029.77     2920.17    101.18 o 
  -8  12   4       40.91       50.66     31.84 o 
  -7  12   4     1724.12     1528.52     74.37 o 
  -6  12   4     1166.11     1285.21     69.13 o 
  -5  12   4      930.82      924.92     46.36 o 
  -4  12   4      278.51      287.72     29.17 o 
  -3  12   4      528.73      490.12     43.83 o 
  -2  12   4     1798.82     1834.34     52.90 o 
  -1  12   4      551.37      504.92     42.24 o 
   0  12   4      388.12      420.36     36.69 o 
   1  12   4     2608.54     2599.88     88.21 o 
   2  12   4     1129.40     1186.63     52.21 o 
   3  12   4      213.07      276.34     32.55 o 
   4  12   4      147.61      147.88     27.97 o 
   5  12   4       80.42       60.54     24.48 o 
   6  12   4      790.77      803.38    122.12 o 
   7  12   4        5.05      -22.66     27.91 o 
   8  12   4      560.23      575.17     58.34 o 
   9  12   4      182.61      157.25     80.62 o 
  10  12   4       12.52       47.87     34.04 o 
  11  12   4       27.53       34.01     60.35 o 
  12  12   4      253.71      234.32     50.40 o 
 -14  13   4      153.81      117.46     58.62 o 
 -13  13   4       32.89      -38.34     54.26 o 
 -12  13   4      149.33      126.34     53.44 o 
 -11  13   4      275.10      269.96     60.88 o 
 -10  13   4       21.96      -23.53     26.46 o 
  -9  13   4      502.08      472.49     52.91 o 
  -8  13   4      749.73      773.53     60.62 o 
  -7  13   4        3.14       -8.18     28.70 o 
  -6  13   4        9.43       16.99     32.29 o 
  -5  13   4      536.87      547.72     40.80 o 
  -4  13   4     1121.04     1106.35     46.36 o 
  -3  13   4      302.22      329.05     35.47 o 
  -2  13   4      357.04      355.20     32.32 o 
  -1  13   4      373.71      471.45     40.36 o 
   0  13   4     3709.94     3511.99     83.77 o 
   1  13   4     1163.13     1165.23     74.66 o 
   2  13   4      193.52      186.06     30.27 o 
   3  13   4     1075.75     1085.91     52.85 o 
   4  13   4      274.04      224.51     31.07 o 
   5  13   4      358.67      419.86     50.40 o 
   6  13   4      716.79      642.81    131.43 o 
   7  13   4     1559.83     1594.57     82.49 o 
   8  13   4       14.88        9.81     28.43 o 
   9  13   4      850.33      794.92     72.10 o 
  10  13   4      459.81      472.74     61.22 o 
  11  13   4       57.57       12.89     35.18 o 
  12  13   4       67.68      106.09     48.47 o 
 -13  14   4      154.72      137.85     62.56 o 
 -12  14   4       16.21       13.51     49.43 o 
 -11  14   4        3.65      -50.22     35.90 o 
 -10  14   4      371.85      326.50     64.56 o 
  -9  14   4      956.72     1185.32     75.80 o 
  -8  14   4      137.48      168.50     40.44 o 
  -7  14   4        7.67       22.42     28.85 o 
  -6  14   4      336.81      233.98     42.88 o 
  -5  14   4      116.92      152.79     57.75 o 
  -4  14   4      305.87      276.65     29.40 o 
  -3  14   4      182.83      179.23     27.76 o 
  -2  14   4      518.38      576.28     41.08 o 
  -1  14   4        9.80       11.22     30.63 o 
   0  14   4      427.84      418.56     37.96 o 
   1  14   4      797.49      790.56     47.38 o 
   2  14   4      530.94      634.91     44.67 o 
   3  14   4       63.32        7.26     22.60 o 
   4  14   4      326.86      394.90     38.72 o 
   5  14   4      821.15      873.42     63.89 o 
   6  14   4      419.86      553.66     78.36 o 
   7  14   4      515.79      538.12    110.75 o 
   8  14   4      421.90      449.51     71.29 o 
   9  14   4      557.80      590.25    116.21 o 
  10  14   4       49.10       25.13     37.58 o 
  11  14   4      312.19      286.37     54.16 o 
 -13  15   4      232.43      355.03     81.53 o 
 -12  15   4       49.78      113.79     58.66 o 
 -11  15   4      269.20      208.27     72.73 o 
 -10  15   4      165.81      177.23     75.89 o 
  -9  15   4       25.03       23.95     45.25 o 
  -8  15   4      491.09      423.50     57.88 o 
  -7  15   4      578.62      631.53     60.58 o 
  -6  15   4       29.43       34.52     31.12 o 
  -5  15   4      592.69      442.84     51.94 o 
  -4  15   4      187.42      216.49     34.04 o 
  -3  15   4       45.85       50.93     25.56 o 
  -2  15   4      111.57      101.53     26.66 o 
  -1  15   4      179.18      188.41     30.51 o 
   0  15   4     1843.69     1960.16     68.10 o 
   1  15   4      236.20      282.24     36.43 o 
   2  15   4        3.43       -5.37     21.44 o 
   3  15   4      485.27      523.78     46.07 o 
   4  15   4      264.38      209.57     38.19 o 
   5  15   4       90.54       29.47     72.92 o 
   6  15   4        2.62      -21.01     43.40 o 
   7  15   4       19.93       -9.11     41.77 o 
   8  15   4      255.89      289.31     50.43 o 
   9  15   4      309.34      387.02     57.68 o 
  10  15   4      164.00      214.66     50.24 o 
 -12  16   4       32.84      -17.76     53.61 o 
 -11  16   4       41.51       35.01     52.69 o 
 -10  16   4       67.48       95.13     54.21 o 
  -9  16   4      429.67      536.06     84.92 o 
  -8  16   4        0.18      -14.48     62.58 o 
  -7  16   4      184.31      126.94     85.71 o 
  -6  16   4      389.72      512.36     82.01 o 
  -5  16   4      419.58      419.15     52.64 o 
  -4  16   4      316.50      369.07     44.03 o 
  -3  16   4      154.54      113.31     27.20 o 
  -2  16   4      108.17      139.29     33.49 o 
  -1  16   4      125.28       88.92     25.80 o 
   0  16   4      621.16      526.00     43.48 o 
   1  16   4      198.23      136.93     28.94 o 
   2  16   4      149.60      168.29     31.18 o 
   3  16   4       93.76       94.92     28.59 o 
   4  16   4      409.61      497.65     56.35 o 
   5  16   4       26.40       62.46     41.48 o 
   6  16   4       16.51        1.86     32.19 o 
   7  16   4       14.95      -31.73     32.85 o 
   8  16   4      124.49      149.74     76.67 o 
   9  16   4        0.43      -29.25     42.14 o 
  10  16   4        7.61       55.66     40.49 o 
 -11  17   4       30.47       69.54    146.13 o 
 -10  17   4       17.92       30.81     52.90 o 
  -9  17   4        3.98       23.24     47.53 o 
  -8  17   4       33.67       55.26     96.20 o 
  -7  17   4        0.61      -12.89     42.27 o 
  -6  17   4        6.85        9.35     32.98 o 
  -5  17   4       36.73       15.99     65.74 o 
  -4  17   4       12.11       26.93     51.43 o 
  -3  17   4       52.29       52.34     23.53 o 
  -2  17   4       94.76       96.49     25.54 o 
  -1  17   4      109.20       94.62     29.02 o 
   0  17   4       29.96       36.23     23.33 o 
   1  17   4        0.02       33.02     22.03 o 
   2  17   4      103.80       56.50     46.60 o 
   3  17   4        1.03       12.44     23.89 o 
   4  17   4        3.68        9.11     27.65 o 
   5  17   4        5.12       51.70     42.00 o 
   6  17   4      114.52      176.87    101.03 o 
   7  17   4        0.04       11.09     31.93 o 
   8  17   4       49.47       77.53     41.75 o 
   9  17   4       17.97      -18.50     38.01 o 
 -10  18   4        0.32        4.85     49.87 o 
  -9  18   4       32.26      -32.38     71.73 o 
  -8  18   4        0.59      -37.01     44.84 o 
  -7  18   4       82.84      110.86     97.70 o 
  -6  18   4        5.35        7.32     45.27 o 
  -5  18   4       64.57       34.41     38.36 o 
  -4  18   4       23.55       14.41     36.91 o 
  -3  18   4      195.97      194.50     32.95 o 
  -2  18   4       34.50       41.28     25.21 o 
  -1  18   4        9.44       51.48     23.51 o 
   0  18   4       83.51        7.49     24.32 o 
   1  18   4       57.40      100.41     29.30 o 
   2  18   4        0.49      -10.17     22.43 o 
   3  18   4        8.88       22.82     25.13 o 
   4  18   4       27.40       39.28     30.50 o 
   5  18   4        8.76        8.51     31.70 o 
   6  18   4       15.27       35.56     32.18 o 
   7  18   4       15.93       16.98     34.16 o 
   8  18   4       61.15       79.60     39.45 o 
  -9  19   4       55.83       35.06     55.88 o 
  -8  19   4      194.61      143.26    103.52 o 
  -7  19   4       73.90      127.16     67.24 o 
  -6  19   4        1.26       66.91     65.24 o 
  -5  19   4       15.80       47.27     57.92 o 
  -4  19   4      192.51      184.85     49.18 o 
  -3  19   4       18.06       63.63     32.05 o 
  -2  19   4        3.62       29.29     23.16 o 
  -1  19   4        7.41       25.96     23.80 o 
   0  19   4      242.00      202.58     59.14 o 
   1  19   4       37.56       85.48     29.88 o 
   2  19   4       45.24       25.33     23.75 o 
   3  19   4      120.56       83.81     36.57 o 
   4  19   4        5.59        8.09     41.29 o 
   5  19   4        0.93       -9.75     47.29 o 
   6  19   4       16.69       32.48     47.20 o 
   7  19   4      103.01      193.25     82.03 o 
  -7  20   4       75.98       44.27     68.24 o 
  -6  20   4      185.84      307.57     90.54 o 
  -5  20   4       15.40       16.98     50.26 o 
  -4  20   4        2.50       -6.66     52.59 o 
  -3  20   4       18.57        7.68     37.14 o 
  -2  20   4      119.43      172.32     33.49 o 
  -1  20   4        4.15        4.21     28.59 o 
   0  20   4       39.67       53.85     28.64 o 
   1  20   4      400.63      375.44     45.21 o 
   2  20   4      164.16       96.51     30.91 o 
   3  20   4      174.82      195.38     44.20 o 
   4  20   4      188.05      212.52     93.17 o 
   5  20   4       27.18       87.45     44.07 o 
  -5  21   4      154.93      146.46     80.89 o 
  -4  21   4       74.00       93.20     67.24 o 
  -3  21   4       30.78      -48.60     47.27 o 
  -2  21   4       93.15       82.39     30.75 o 
  -1  21   4       91.06       78.97     30.79 o 
   0  21   4       77.98       82.78     31.53 o 
   1  21   4       51.57       48.65     29.19 o 
   2  21   4       29.73       43.02     37.03 o 
   3  21   4       58.24       75.63     39.15 o 
 -17   1   5       56.84       67.55     61.25 o 
 -16   1   5       42.75        3.97     40.13 o 
 -15   1   5      217.85      145.51     51.25 o 
 -14   1   5       15.24      -14.33     80.22 o 
 -13   1   5       13.13       13.99     56.92 o 
 -12   1   5       51.72        2.78     33.88 o 
 -11   1   5       65.72        4.14     32.73 o 
 -10   1   5       49.05       43.86     31.37 o 
  -9   1   5      615.86      636.01     35.76 o 
  -8   1   5       36.68       47.22     14.79 o 
  -7   1   5      145.49      130.25     16.83 o 
  -6   1   5        1.37       -6.21     11.04 o 
  -5   1   5       16.69       25.55     13.16 o 
  -4   1   5     2779.86     2798.73     51.36 o 
  -3   1   5        1.57       -5.82      9.57 o 
  -2   1   5     1571.89     1568.90     27.90 o 
  -1   1   5      618.52      715.99     20.66 o 
   0   1   5     8132.64     7983.38     72.68 o 
   1   1   5    10676.20    10801.92     91.47 o 
   2   1   5     1737.03     1753.65     66.68 o 
   3   1   5     3412.06     3393.60     54.83 o 
   4   1   5      305.42      275.90     25.06 o 
   5   1   5      313.56      335.82     32.67 o 
   6   1   5        1.41       -5.07     17.24 o 
   7   1   5      314.40      359.15     32.98 o 
   8   1   5        4.36       14.52     23.52 o 
   9   1   5        0.22       25.92     23.05 o 
  10   1   5      241.76      281.44     62.41 o 
  11   1   5      152.13       65.58     86.55 o 
 -17   2   5        1.06      -41.66     43.77 o 
 -16   2   5      296.71      192.73     59.44 o 
 -15   2   5      529.65      589.86    103.86 o 
 -14   2   5      203.22      200.09     52.24 o 
 -13   2   5     1323.64     1338.60     97.74 o 
 -12   2   5      438.98      510.60     67.38 o 
 -11   2   5        4.20       14.76     50.60 o 
 -10   2   5       84.20       72.06     24.18 o 
  -9   2   5      344.55      380.03     71.84 o 
  -8   2   5     3305.90     3116.30     58.29 o 
  -7   2   5        0.62       19.05     12.28 o 
  -6   2   5     2356.19     2360.60     57.19 o 
  -5   2   5     5563.29     5201.90     74.32 o 
  -4   2   5      808.58      910.63     54.55 o 
  -3   2   5      425.59      513.88     21.66 o 
  -2   2   5      199.98      225.31     13.09 o 
  -1   2   5      676.20      631.14     22.28 o 
   0   2   5     5701.37     6539.34     81.60 o 
   1   2   5       73.19       67.79     11.39 o 
   2   2   5     5808.50     5757.08     69.75 o 
   3   2   5        2.54        3.13     13.07 o 
   4   2   5     2459.03     2206.63     47.21 o 
   5   2   5     1603.74     1568.03     56.90 o 
   6   2   5      390.96      366.49     30.53 o 
   7   2   5        0.50        0.74     25.75 o 
   8   2   5     1033.36     1131.95     50.93 o 
   9   2   5      815.27      898.89     54.52 o 
  10   2   5      280.90      331.47     72.90 o 
  11   2   5      397.79      274.62    103.86 o 
  12   2   5      634.07      723.66    136.81 o 
 -17   3   5      137.45      273.80     70.89 o 
 -16   3   5       23.83       86.76     54.21 o 
 -15   3   5      405.72      463.50     82.72 o 
 -14   3   5     2607.04     2802.36    137.32 o 
 -13   3   5      243.54      191.98     50.85 o 
 -12   3   5     1027.32     1120.94    119.33 o 
 -11   3   5     1170.61     1034.91     54.36 o 
 -10   3   5     2114.34     2168.90     70.98 o 
  -9   3   5      774.81      892.94     48.49 o 
  -8   3   5      692.51      818.62     30.52 o 
  -7   3   5     9708.98     9361.13    110.41 o 
  -6   3   5     1171.56     1244.40     36.36 o 
  -5   3   5      901.53      953.49     38.77 o 
  -4   3   5     3627.70     3594.29     72.31 o 
  -3   3   5     1259.14     1208.75     30.42 o 
  -2   3   5     1818.00     2075.50     38.99 o 
  -1   3   5      358.27      389.50     25.36 o 
   0   3   5       85.02       66.38     10.32 o 
   1   3   5     4743.95     4403.53     56.96 o 
   2   3   5      782.55      650.63     26.25 o 
   3   3   5     6782.21     6811.64     80.19 o 
   4   3   5     2743.04     2483.75     58.50 o 
   5   3   5        0.80       -5.72     15.04 o 
   6   3   5      105.28      134.30     24.04 o 
   7   3   5      664.06      694.88     40.40 o 
   8   3   5      617.49      640.46     47.16 o 
   9   3   5        1.00       27.38     38.88 o 
  10   3   5      247.20      279.85     54.59 o 
  11   3   5       33.96       19.97     83.22 o 
  12   3   5       27.73      -51.60     86.88 o 
  13   3   5      105.73       82.22    107.52 o 
 -17   4   5       20.03       70.43     96.03 o 
 -16   4   5       40.68       80.43     48.18 o 
 -15   4   5       64.86       77.92     46.46 o 
 -14   4   5        0.77      -15.57     37.91 o 
 -13   4   5     1982.27     2089.48    115.87 o 
 -12   4   5       84.71        5.71     38.11 o 
 -11   4   5      143.84      128.29     33.06 o 
 -10   4   5      268.32      330.97     36.29 o 
  -9   4   5      875.58      818.67     48.28 o 
  -8   4   5      409.13      448.61     37.13 o 
  -7   4   5     3975.49     4033.96     71.48 o 
  -6   4   5     4829.16     4879.13     99.07 o 
  -5   4   5     3357.34     2815.05     54.60 o 
  -4   4   5     5872.42     5700.10     71.48 o 
  -3   4   5     2969.14     2903.09     48.46 o 
  -2   4   5     2277.03     2100.43     40.08 o 
  -1   4   5      900.27      811.13     25.95 o 
   0   4   5      627.71      655.02     18.82 o 
   1   4   5      704.87      856.83     47.13 o 
   2   4   5     6940.81     6115.88    101.57 o 
   3   4   5       39.87       29.70     16.50 o 
   4   4   5     5480.72     5283.16     71.39 o 
   5   4   5     1152.03     1247.64     56.62 o 
   6   4   5      380.65      311.87     30.70 o 
   7   4   5       22.29       58.87     23.17 o 
   8   4   5     2157.25     2350.28     77.26 o 
   9   4   5      942.18      981.08    104.19 o 
  10   4   5       56.99       21.21     38.06 o 
  11   4   5     1026.27      993.12     84.54 o 
  12   4   5      886.81     1033.90    161.44 o 
  13   4   5       81.52        3.00     96.20 o 
  14   4   5       22.14      -47.93     97.86 o 
 -17   5   5        1.93      -87.45     97.53 o 
 -16   5   5        0.02       35.32     45.05 o 
 -15   5   5       61.57       28.13     81.89 o 
 -14   5   5      326.99      392.62    107.35 o 
 -13   5   5        0.88       50.20     39.90 o 
 -12   5   5      352.18      406.02     62.48 o 
 -11   5   5        6.88       29.88     25.33 o 
 -10   5   5      194.19      211.23     33.30 o 
  -9   5   5      635.95      641.01     70.82 o 
  -8   5   5      688.17      686.31     45.13 o 
  -7   5   5      240.68      199.11     20.71 o 
  -6   5   5      382.25      402.53     29.24 o 
  -5   5   5     4050.45     4317.56     71.31 o 
  -4   5   5     4843.61     4511.82     64.74 o 
  -3   5   5       31.79        8.48     14.96 o 
  -2   5   5        0.84        7.66     10.80 o 
  -1   5   5     6929.36     7487.40    140.59 o 
   0   5   5      130.30       89.10     12.61 o 
   1   5   5     1180.79     1150.06     39.18 o 
   2   5   5     6551.29     6384.76     94.51 o 
   3   5   5    11220.22    11174.50    135.43 o 
   4   5   5      971.63      879.09     39.94 o 
   5   5   5        6.53        9.14     25.99 o 
   6   5   5      537.07      479.90     35.19 o 
   7   5   5     3423.14     3496.69     80.39 o 
   8   5   5      263.03      291.81     42.05 o 
   9   5   5      243.18      222.78     56.31 o 
  10   5   5      448.81      529.30     56.81 o 
  11   5   5       52.29       58.52     43.98 o 
  12   5   5      170.62      216.37    113.18 o 
  13   5   5      254.86      -23.30     98.53 o 
  14   5   5      338.96      671.07    159.45 o 
 -17   6   5        4.00       19.43     53.02 o 
 -16   6   5       11.09      -18.50     44.78 o 
 -15   6   5      101.28      132.44     67.57 o 
 -14   6   5      155.30      129.49     78.56 o 
 -13   6   5     1311.66     1336.44    146.13 o 
 -12   6   5      180.33      157.96     35.45 o 
 -11   6   5        2.57       -8.13     24.52 o 
 -10   6   5      452.36      525.20     46.01 o 
  -9   6   5       16.32       15.37     22.79 o 
  -8   6   5       28.52       48.78     24.20 o 
  -7   6   5       69.27       85.67     17.21 o 
  -6   6   5      433.55      458.72     27.54 o 
  -5   6   5      150.35      125.13     19.18 o 
  -4   6   5     1540.84     1504.77     50.42 o 
  -3   6   5        5.58       -5.30     12.44 o 
  -2   6   5      940.51     1050.61     31.70 o 
  -1   6   5     2786.07     2820.04     63.75 o 
   0   6   5     2785.32     2967.73     48.11 o 
   1   6   5      544.63      583.52     37.28 o 
   2   6   5     2528.64     2348.99     58.20 o 
   3   6   5      342.40      310.05     27.82 o 
   4   6   5        0.54      -28.91     25.56 o 
   5   6   5     2077.90     2230.95     61.44 o 
   6   6   5     1229.50     1175.35     49.48 o 
   7   6   5      160.95      134.89     26.20 o 
   8   6   5      488.56      523.05     98.65 o 
   9   6   5      330.41      204.66     45.65 o 
  10   6   5       58.84       -5.54     28.82 o 
  11   6   5      540.17      480.68     77.04 o 
  12   6   5      124.48      135.57    107.02 o 
  13   6   5       69.86      203.15     63.39 o 
  14   6   5        1.01       21.56     51.92 o 
 -16   7   5        0.31        8.40     49.34 o 
 -15   7   5      137.63       67.72    104.69 o 
 -14   7   5       41.84       -1.18     43.38 o 
 -13   7   5       17.50      -40.94     33.57 o 
 -12   7   5       18.09      -30.15     23.58 o 
 -11   7   5       77.88      105.97     31.45 o 
 -10   7   5      104.23       60.74     28.68 o 
  -9   7   5        2.46       17.68     24.13 o 
  -8   7   5      504.37      536.58     43.97 o 
  -7   7   5      998.41     1115.73     55.98 o 
  -6   7   5     1347.96     1331.75     42.78 o 
  -5   7   5      855.20      922.44     42.17 o 
  -4   7   5      212.31      302.73     23.49 o 
  -3   7   5     2224.64     2174.99     47.32 o 
  -2   7   5      846.67     1045.34     33.72 o 
  -1   7   5     3362.45     3599.06     89.61 o 
   0   7   5       17.25       15.44     13.92 o 
   1   7   5     2627.85     2613.85     61.49 o 
   2   7   5     1739.01     1750.65     52.06 o 
   3   7   5       99.57      132.10     23.41 o 
   4   7   5     1388.97     1397.99     56.36 o 
   5   7   5      144.25      232.41     37.84 o 
   6   7   5      160.61      138.74     25.91 o 
   7   7   5       14.75       27.29     20.99 o 
   8   7   5      257.08      165.61     62.89 o 
   9   7   5        1.17      -31.81     38.02 o 
  10   7   5       70.75      115.87     36.74 o 
  11   7   5      162.64      156.92     41.63 o 
  12   7   5      110.18       68.66     39.60 o 
  13   7   5       50.55       40.20     58.09 o 
  14   7   5        0.39       64.13     55.38 o 
 -16   8   5        3.08       15.82    134.48 o 
 -15   8   5       89.70      183.57     71.73 o 
 -14   8   5        5.91      -37.20     41.11 o 
 -13   8   5        2.61      -16.40     42.17 o 
 -12   8   5       77.86       86.61     34.90 o 
 -11   8   5        9.48      -28.11     23.59 o 
 -10   8   5      560.92      538.04     50.29 o 
  -9   8   5      740.31      771.69     61.96 o 
  -8   8   5     1983.84     1946.42     74.00 o 
  -7   8   5     1289.43     1351.87     61.42 o 
  -6   8   5     2525.61     2508.70     48.64 o 
  -5   8   5      730.88      673.49     26.44 o 
  -4   8   5     1844.83     1900.36     51.56 o 
  -3   8   5      136.46      196.83     20.72 o 
  -2   8   5     1522.83     1553.01     41.85 o 
  -1   8   5       76.67      114.11     24.37 o 
   0   8   5      353.11      350.65     24.35 o 
   1   8   5      214.91      151.20     35.55 o 
   2   8   5      351.00      386.09     33.58 o 
   3   8   5      844.96      877.42     42.40 o 
   4   8   5       12.08       14.17     18.47 o 
   5   8   5       53.31       51.81     21.34 o 
   6   8   5       59.02       87.79     23.13 o 
   7   8   5      378.76      335.71     57.31 o 
   8   8   5       34.91       13.58     28.30 o 
   9   8   5      302.31      223.33     42.26 o 
  10   8   5       60.80       16.32     30.93 o 
  11   8   5       20.32       45.95     33.79 o 
  12   8   5       44.13       54.77     36.78 o 
  13   8   5       78.39       21.03     49.76 o 
 -16   9   5        2.80       38.44    100.19 o 
 -15   9   5      109.10      128.16    114.17 o 
 -14   9   5      253.29      213.52     62.46 o 
 -13   9   5        0.27       21.60     31.21 o 
 -12   9   5      169.61      200.49     68.94 o 
 -11   9   5      146.30      168.25     37.08 o 
 -10   9   5       36.05       56.33     27.20 o 
  -9   9   5       43.57        8.82     31.19 o 
  -8   9   5      228.07      319.24     41.87 o 
  -7   9   5      745.40      664.72     50.57 o 
  -6   9   5       52.22       67.69     20.53 o 
  -5   9   5     1718.34     1703.49     61.59 o 
  -4   9   5     1440.56     1351.50     45.47 o 
  -3   9   5      248.41      207.38     23.67 o 
  -2   9   5     2930.87     2837.01     57.90 o 
  -1   9   5     2447.09     2363.96     54.75 o 
   0   9   5     5248.02     4979.56     74.46 o 
   1   9   5     1240.76     1174.22     47.57 o 
   2   9   5      794.96      866.59     57.32 o 
   3   9   5     1517.82     1448.52     52.87 o 
   4   9   5      407.24      449.16     36.58 o 
   5   9   5        0.12      -12.40     19.36 o 
   6   9   5      551.58      564.98     40.54 o 
   7   9   5      113.55      155.30     36.12 o 
   8   9   5      449.92      439.64     51.37 o 
   9   9   5       71.51       22.22     52.12 o 
  10   9   5      676.69      746.25     91.16 o 
  11   9   5      340.43      367.30     55.67 o 
  12   9   5        4.65       20.36     34.42 o 
  13   9   5      134.84       29.84    100.03 o 
 -15  10   5      160.01      -20.97     93.20 o 
 -14  10   5       71.63       23.22     48.97 o 
 -13  10   5      248.45      327.50     49.30 o 
 -12  10   5      261.58      354.67     50.12 o 
 -11  10   5        0.35      -24.30     24.74 o 
 -10  10   5      290.27      306.36     42.55 o 
  -9  10   5     1619.39     1710.68     76.50 o 
  -8  10   5     2121.76     2096.50     81.32 o 
  -7  10   5       59.07       86.37     35.66 o 
  -6  10   5     4054.76     3922.50     80.36 o 
  -5  10   5     5652.32     5388.72    107.43 o 
  -4  10   5      564.52      607.82     41.88 o 
  -3  10   5      972.50      958.09     38.85 o 
  -2  10   5     2059.80     1977.50     51.71 o 
  -1  10   5     3975.05     4056.38     71.79 o 
   0  10   5     1607.53     1636.65     55.43 o 
   1  10   5     3328.04     3227.82     89.57 o 
   2  10   5     5408.75     5114.68     97.32 o 
   3  10   5      137.85      150.80     32.58 o 
   4  10   5      829.34      766.22     70.63 o 
   5  10   5      797.12      769.59     44.77 o 
   6  10   5      289.17      259.91     33.38 o 
   7  10   5        4.77      -19.13     24.49 o 
   8  10   5      267.80      279.30     44.10 o 
   9  10   5      709.11      768.45     64.51 o 
  10  10   5      181.55      166.64     41.29 o 
  11  10   5       10.69      -25.85     64.36 o 
  12  10   5      242.44      280.89     57.29 o 
  13  10   5       42.62       19.52     39.60 o 
 -15  11   5      106.13       82.22    100.19 o 
 -14  11   5      300.16      333.71     73.84 o 
 -13  11   5        8.21        1.53     33.46 o 
 -12  11   5      585.49      576.29     72.44 o 
 -11  11   5      121.38       96.41     35.93 o 
 -10  11   5       40.77       55.15     31.33 o 
  -9  11   5      295.21      357.20     47.76 o 
  -8  11   5      238.14      300.95     43.26 o 
  -7  11   5     2310.44     2159.63    106.71 o 
  -6  11   5      576.07      676.27     53.89 o 
  -5  11   5     1149.92     1159.27     54.39 o 
  -4  11   5     2430.72     2445.02     63.79 o 
  -3  11   5      420.16      437.01     32.29 o 
  -2  11   5      597.03      540.47     51.94 o 
  -1  11   5     2909.75     3003.46     74.25 o 
   0  11   5     2907.14     2840.15     73.09 o 
   1  11   5      512.30      538.05     39.62 o 
   2  11   5      209.89      208.41     29.89 o 
   3  11   5     3962.06     3892.82    120.61 o 
   4  11   5     1429.70     1362.59     56.74 o 
   5  11   5      184.73      152.89     30.60 o 
   6  11   5      339.51      309.96     62.62 o 
   7  11   5      683.77      658.00     81.50 o 
   8  11   5      299.78      366.39     55.60 o 
   9  11   5      111.75       93.22     36.77 o 
  10  11   5      547.77      636.49     66.03 o 
  11  11   5      416.71      368.36     88.24 o 
  12  11   5       27.00       34.02     45.99 o 
 -15  12   5        8.34       42.94    116.84 o 
 -14  12   5        1.73      -69.12     46.08 o 
 -13  12   5       97.51       73.51     40.29 o 
 -12  12   5       11.25       27.98     33.61 o 
 -11  12   5       74.95       48.49     33.95 o 
 -10  12   5      205.29      194.60     40.98 o 
  -9  12   5      415.53      439.36     52.81 o 
  -8  12   5      161.64      184.98     43.84 o 
  -7  12   5      671.30      719.49     56.88 o 
  -6  12   5     2117.30     2205.89    103.42 o 
  -5  12   5       54.21        2.36     21.13 o 
  -4  12   5      449.36      438.85     33.59 o 
  -3  12   5      676.96      683.58     38.52 o 
  -2  12   5      283.84      324.28     33.07 o 
  -1  12   5       84.64      102.58     26.57 o 
   0  12   5      167.83      151.52     49.87 o 
   1  12   5      605.35      635.46     42.73 o 
   2  12   5      875.47      826.56     72.07 o 
   3  12   5      533.26      536.12     41.41 o 
   4  12   5     2404.94     2350.53     72.01 o 
   5  12   5       33.91       30.63     35.65 o 
   6  12   5      126.68       77.03     47.99 o 
   7  12   5       27.77       52.57     33.63 o 
   8  12   5      261.52      280.69     46.59 o 
   9  12   5      365.34      375.24     57.57 o 
  10  12   5        7.42       35.42     34.57 o 
  11  12   5      117.48      194.81     48.98 o 
  12  12   5      144.26      106.91     45.87 o 
 -14  13   5      111.54      115.93     62.69 o 
 -13  13   5       40.29        8.33     53.59 o 
 -12  13   5       14.31       66.10     38.03 o 
 -11  13   5      205.85      219.20     75.12 o 
 -10  13   5       38.90       39.10     33.72 o 
  -9  13   5       84.83      120.28     37.49 o 
  -8  13   5        8.90       35.52     32.46 o 
  -7  13   5       95.45      130.92     33.60 o 
  -6  13   5       27.75       34.54     31.86 o 
  -5  13   5        0.43       17.85     35.78 o 
  -4  13   5        4.16       -0.41     20.08 o 
  -3  13   5      101.99       87.91     23.11 o 
  -2  13   5      129.94       85.60     23.69 o 
  -1  13   5      329.71      430.47     38.54 o 
   0  13   5      180.36      166.77     29.64 o 
   1  13   5      172.02      260.30     36.18 o 
   2  13   5      143.74      106.66     27.11 o 
   3  13   5        2.26       34.06     22.71 o 
   4  13   5      291.07      329.48     36.84 o 
   5  13   5        4.10       42.92     21.94 o 
   6  13   5        1.07      -36.53     24.36 o 
   7  13   5        1.80      -25.61     25.39 o 
   8  13   5      246.99      145.01     45.69 o 
   9  13   5       44.73       14.90     34.87 o 
  10  13   5       26.23       63.23     90.38 o 
  11  13   5        6.89        0.27     43.09 o 
 -13  14   5       88.76       85.36     59.87 o 
 -12  14   5      542.48      756.89    131.82 o 
 -11  14   5      892.90      996.88     86.24 o 
 -10  14   5       36.39       84.03     36.59 o 
  -9  14   5      340.80      306.20     54.52 o 
  -8  14   5      305.73      260.42     53.53 o 
  -7  14   5     1093.32     1149.83     72.19 o 
  -6  14   5      892.42      853.10     64.23 o 
  -5  14   5      980.90     1092.00     69.54 o 
  -4  14   5     2540.75     2580.81     74.49 o 
  -3  14   5      718.35      659.71     44.62 o 
  -2  14   5       41.83       20.05     22.09 o 
  -1  14   5      645.08      551.88     43.27 o 
   0  14   5     2765.86     2605.48     76.74 o 
   1  14   5     1007.99      983.90     62.49 o 
   2  14   5      146.54      138.74     39.69 o 
   3  14   5      733.76      832.55     50.44 o 
   4  14   5     1216.05     1224.80     59.44 o 
   5  14   5      206.97      186.40     39.82 o 
   6  14   5      213.29      220.41     44.25 o 
   7  14   5       73.39       68.53     35.09 o 
   8  14   5       49.98       68.91     37.11 o 
   9  14   5      206.31      191.05     69.43 o 
  10  14   5        5.08       -7.15     35.07 o 
  11  14   5      114.85      126.80     48.67 o 
 -13  15   5        0.70       -3.67     98.03 o 
 -12  15   5        1.40       11.62     53.14 o 
 -11  15   5      167.45      210.10     62.14 o 
 -10  15   5       33.04       53.57     38.92 o 
  -9  15   5       10.55       22.88     32.59 o 
  -8  15   5        0.73        2.17     31.58 o 
  -7  15   5      203.36      238.15     46.76 o 
  -6  15   5       22.71       95.97     33.44 o 
  -5  15   5     1030.52      904.27     67.94 o 
  -4  15   5      109.45      108.28     26.71 o 
  -3  15   5       50.72       45.57     31.66 o 
  -2  15   5      230.91      263.53     34.10 o 
  -1  15   5        2.83      -22.47     20.08 o 
   0  15   5      293.32      303.83     36.29 o 
   1  15   5      476.85      550.59     60.54 o 
   2  15   5       18.09       -4.86     19.50 o 
   3  15   5       86.61       32.54     26.06 o 
   4  15   5       48.72       54.28     33.92 o 
   5  15   5       47.14       23.54     42.89 o 
   6  15   5       18.04       24.89     34.25 o 
   7  15   5      245.38      273.05     51.88 o 
   8  15   5       13.18       37.31     34.80 o 
   9  15   5       22.04       11.76     34.96 o 
  10  15   5       81.56      115.46     57.37 o 
 -12  16   5        1.55      -28.02     93.20 o 
 -11  16   5        0.12       91.69     57.47 o 
 -10  16   5        2.35      -52.55     40.61 o 
  -9  16   5      372.75      459.89     58.92 o 
  -8  16   5      313.34      371.02     55.02 o 
  -7  16   5      414.87      333.08     50.78 o 
  -6  16   5      497.43      491.65     58.24 o 
  -5  16   5     1880.71     1867.83    105.21 o 
  -4  16   5        0.68       28.58     22.84 o 
  -3  16   5        5.90       30.99     21.94 o 
  -2  16   5      276.75      290.58     36.38 o 
  -1  16   5      461.10      501.03     69.14 o 
   0  16   5      158.09      220.32     33.40 o 
   1  16   5      185.72      240.79     43.85 o 
   2  16   5      203.76      196.27     35.60 o 
   3  16   5        1.63        8.75     24.62 o 
   4  16   5      276.36      264.69     70.13 o 
   5  16   5      217.94      239.40     46.88 o 
   6  16   5      256.32      339.58     54.11 o 
   7  16   5       67.01      105.28     71.85 o 
   8  16   5      114.06       84.08     41.70 o 
   9  16   5       44.03       52.84     40.06 o 
 -11  17   5      401.06      463.07     90.10 o 
 -10  17   5      282.60      195.59     68.76 o 
  -9  17   5      149.21      181.92     60.85 o 
  -8  17   5      159.66      170.25     44.16 o 
  -7  17   5      448.34      484.85     60.66 o 
  -6  17   5      443.18      489.94     68.71 o 
  -5  17   5       77.11      140.15     45.88 o 
  -4  17   5      695.72      704.32     60.21 o 
  -3  17   5      193.04      152.76     30.69 o 
  -2  17   5        8.33       65.12     26.03 o 
  -1  17   5      116.71      114.40     30.71 o 
   0  17   5     1730.76     1740.53     75.62 o 
   1  17   5      853.42      857.47     55.49 o 
   2  17   5        1.89      -25.45     21.86 o 
   3  17   5     1068.38     1050.98    117.62 o 
   4  17   5      214.33      267.64     47.43 o 
   5  17   5        8.05       39.54     30.15 o 
   6  17   5       39.45       40.85     35.01 o 
   7  17   5      136.05      134.59     42.65 o 
   8  17   5      176.87      147.62     53.16 o 
 -10  18   5        7.18       47.87     52.55 o 
  -9  18   5       47.99       76.14    101.86 o 
  -8  18   5      336.39      466.35    102.52 o 
  -7  18   5        5.59      -22.90     39.28 o 
  -6  18   5      452.92      452.34     70.74 o 
  -5  18   5      253.05      249.21     57.29 o 
  -4  18   5       74.63       60.38     31.22 o 
  -3  18   5      143.78      223.18     34.71 o 
  -2  18   5      389.22      297.86     38.25 o 
  -1  18   5      118.32      129.53     31.11 o 
   0  18   5      199.89      163.72     31.83 o 
   1  18   5      426.56      416.15     44.45 o 
   2  18   5       10.57        4.44     23.01 o 
   3  18   5        0.36       29.35     26.32 o 
   4  18   5      197.95      244.79     50.40 o 
   5  18   5      264.00      392.14     56.46 o 
   6  18   5       13.33      -12.42     48.15 o 
   7  18   5        9.61       19.29     37.65 o 
  -9  19   5        0.09       96.53     62.58 o 
  -8  19   5        3.59       49.60     60.25 o 
  -7  19   5      233.36       81.55     64.24 o 
  -6  19   5      165.01      191.49     55.43 o 
  -5  19   5      171.09      195.94     55.95 o 
  -4  19   5      206.74      223.97    102.52 o 
  -3  19   5      198.76      155.40     37.82 o 
  -2  19   5       93.36       99.29     42.81 o 
  -1  19   5      192.03      333.97     41.26 o 
   0  19   5      250.87      322.60     68.53 o 
   1  19   5      397.97      350.71     43.08 o 
   2  19   5        0.81       29.35     27.48 o 
   3  19   5      182.83      298.19     48.62 o 
   4  19   5       10.49       52.25     36.74 o 
   5  19   5        0.03       70.27     39.43 o 
   6  19   5       47.22        5.33     34.60 o 
  -7  20   5        1.61      -66.91     44.60 o 
  -6  20   5       39.93       33.62     65.58 o 
  -5  20   5        5.68       28.73     82.05 o 
  -4  20   5        3.52       57.03     41.83 o 
  -3  20   5       40.08        3.72     29.46 o 
  -2  20   5       27.24       16.32     27.77 o 
  -1  20   5       56.44       32.40     27.39 o 
   0  20   5      368.10      370.71     45.35 o 
   1  20   5      149.61      114.46     35.81 o 
   2  20   5       34.01       47.73     28.99 o 
   3  20   5      205.79       96.36     52.61 o 
   4  20   5      150.29      158.82     52.56 o 
  -5  21   5       27.06       16.64     59.25 o 
  -4  21   5        1.93       61.91     65.58 o 
  -3  21   5       22.94       44.80     34.23 o 
  -2  21   5       18.49       38.65     37.91 o 
  -1  21   5       17.52       42.43     29.71 o 
   0  21   5       29.13       26.20     29.74 o 
   1  21   5       90.93        9.66     29.80 o 
   2  21   5       28.84       50.22     38.44 o 
 -17   0   6       32.54        8.99     72.23 o 
 -16   0   6      338.57      336.20     99.53 o 
 -15   0   6       13.30      -15.31     55.26 o 
 -14   0   6      147.37      158.11     72.57 o 
 -13   0   6      143.07      119.17     63.25 o 
 -12   0   6     4106.73     4121.94    217.36 o 
 -11   0   6      237.24      273.29     75.23 o 
 -10   0   6      794.01      701.03     96.87 o 
  -9   0   6      196.74      241.57     55.92 o 
  -8   0   6     8709.30     8942.88    161.36 o 
  -7   0   6     1339.89     1497.50     60.09 o 
  -6   0   6     3661.59     3453.52    134.98 o 
  -5   0   6    15602.64    13870.25    206.29 o 
  -4   0   6     4175.08     4689.76    134.31 o 
  -3   0   6     6714.02     6974.65     97.87 o 
  -2   0   6       45.94       34.15     13.89 o 
  -1   0   6      229.82      211.13     20.89 o 
   0   0   6      180.37      141.83     19.76 o 
   1   0   6     1577.52     1659.79     47.83 o 
   2   0   6      981.63     1150.38     51.39 o 
   3   0   6     4387.87     4621.54     87.01 o 
   4   0   6       58.04       82.03     28.44 o 
   5   0   6     2874.72     2822.83     92.95 o 
   6   0   6       13.79       11.37     29.47 o 
   7   0   6      197.73      237.57     43.78 o 
   8   0   6      397.26      505.43    105.35 o 
   9   0   6      517.34      562.55     76.23 o 
 -17   1   6       54.58      -35.19     42.55 o 
 -16   1   6       16.32       76.66     57.92 o 
 -15   1   6      390.24      359.68     68.82 o 
 -14   1   6      808.50      863.73     89.85 o 
 -13   1   6      679.56      729.28     80.71 o 
 -12   1   6      367.10      399.65     63.53 o 
 -11   1   6     1251.74     1294.47     89.38 o 
 -10   1   6     1367.79     1422.03     57.99 o 
  -9   1   6       20.86       11.25     20.52 o 
  -8   1   6       19.25      -18.70     12.95 o 
  -7   1   6     6708.05     6169.76     89.34 o 
  -6   1   6     2396.98     2410.02     52.31 o 
  -5   1   6       39.30       34.64     14.43 o 
  -4   1   6     3494.89     3093.50     50.15 o 
  -3   1   6     9978.74     9696.00     85.90 o 
  -2   1   6     1732.89     1897.94     32.86 o 
  -1   1   6     5092.24     5292.06     60.44 o 
   0   1   6     4288.80     3940.03     50.83 o 
   1   1   6     1812.34     1691.57     34.10 o 
   2   1   6     7908.76     7412.77     77.81 o 
   3   1   6     2693.54     2837.95     53.06 o 
   4   1   6     2097.01     2073.10     47.47 o 
   5   1   6      145.76      159.81     24.58 o 
   6   1   6       25.97       19.93     23.78 o 
   7   1   6      305.17      349.41     34.46 o 
   8   1   6      200.26      317.92     91.80 o 
   9   1   6       51.43       37.37     28.30 o 
  10   1   6     1130.83     1227.91     84.49 o 
 -17   2   6        0.25      -30.22     42.31 o 
 -16   2   6        3.27       57.50     46.11 o 
 -15   2   6       72.49      102.72     47.16 o 
 -14   2   6        8.33      -35.02     68.24 o 
 -13   2   6       58.43       21.54     35.53 o 
 -12   2   6        7.73       15.93     53.59 o 
 -11   2   6     1883.74     1839.45     99.40 o 
 -10   2   6       37.20       26.43     27.27 o 
  -9   2   6       26.73       65.08     22.53 o 
  -8   2   6       18.35       51.52     22.05 o 
  -7   2   6     1120.54     1158.71     38.29 o 
  -6   2   6     2849.01     2826.76     57.20 o 
  -5   2   6     5831.39     5353.96     80.50 o 
  -4   2   6      369.92      314.93     20.00 o 
  -3   2   6        6.48        7.42     10.25 o 
  -2   2   6     1496.00     1363.05     27.60 o 
  -1   2   6     1822.47     1631.72     30.88 o 
   0   2   6      101.05      130.12     13.22 o 
   1   2   6     3666.88     3707.16     50.00 o 
   2   2   6     2987.00     2663.95     43.75 o 
   3   2   6      390.03      461.52     25.80 o 
   4   2   6      410.99      476.17     27.61 o 
   5   2   6      604.48      662.43     33.14 o 
   6   2   6      418.38      393.70     33.56 o 
   7   2   6       33.60       14.31     24.66 o 
   8   2   6       34.25       62.49     28.96 o 
   9   2   6       10.91       -8.25     25.14 o 
  10   2   6       64.65       72.98     59.25 o 
 -17   3   6       14.98       29.22     74.23 o 
 -16   3   6       41.46      120.20     52.68 o 
 -15   3   6        0.64       -3.88     99.86 o 
 -14   3   6       22.37       15.78     63.91 o 
 -13   3   6      200.69      218.86     53.16 o 
 -12   3   6        2.89       -3.73     36.45 o 
 -11   3   6     1209.36     1148.47     58.35 o 
 -10   3   6        2.11       15.56     22.18 o 
  -9   3   6      765.79      761.37     47.31 o 
  -8   3   6       17.28       21.96     14.85 o 
  -7   3   6      447.54      505.96     35.41 o 
  -6   3   6      716.30      721.92     32.43 o 
  -5   3   6     1764.30     1907.16     47.01 o 
  -4   3   6       97.59       92.34     14.80 o 
  -3   3   6     1293.70     1419.37     36.82 o 
  -2   3   6       94.63       85.09     10.82 o 
  -1   3   6     4919.22     5281.37     57.34 o 
   0   3   6     1359.05     1391.47     29.09 o 
   1   3   6     1285.45     1242.41     28.70 o 
   2   3   6     6075.97     6179.12    119.94 o 
   3   3   6     5905.38     6166.76    110.08 o 
   4   3   6      297.72      338.97     24.77 o 
   5   3   6     1608.12     1753.71     46.79 o 
   6   3   6      686.07      709.13     41.76 o 
   7   3   6      565.76      615.51     40.40 o 
   8   3   6      255.23      235.21     36.95 o 
   9   3   6       54.50       50.50     36.18 o 
  10   3   6      845.67      868.43     78.33 o 
  11   3   6      163.02      293.93    106.19 o 
 -17   4   6       34.90      -56.56     54.42 o 
 -16   4   6       57.27       52.64     50.01 o 
 -15   4   6      664.34      605.22     86.09 o 
 -14   4   6        1.90       89.79    113.51 o 
 -13   4   6      173.45      104.40     66.24 o 
 -12   4   6      278.68      279.57     55.64 o 
 -11   4   6     1347.10     1348.57    128.57 o 
 -10   4   6      293.56      316.06     37.98 o 
  -9   4   6     1404.98     1370.15     68.64 o 
  -8   4   6      174.28      161.25     20.38 o 
  -7   4   6     2765.82     2823.61     59.32 o 
  -6   4   6       34.03       29.87     15.16 o 
  -5   4   6     1714.19     1791.20     46.63 o 
  -4   4   6     6837.44     7578.40     89.19 o 
  -3   4   6     2205.57     2319.17     45.27 o 
  -2   4   6     3248.38     3203.04     59.07 o 
  -1   4   6     6882.04     7200.30     69.33 o 
   0   4   6     7394.71     7903.10     75.37 o 
   1   4   6      464.44      541.88     31.37 o 
   2   4   6     2004.60     1894.34     59.61 o 
   3   4   6      580.55      660.83     39.88 o 
   4   4   6     1101.87     1127.53     45.84 o 
   5   4   6       45.09       85.34     22.52 o 
   6   4   6      776.69      740.94     56.70 o 
   7   4   6       76.22       95.92     25.70 o 
   8   4   6       84.09       68.36     36.14 o 
   9   4   6       75.42       57.44     32.92 o 
  10   4   6       84.23       68.01     33.17 o 
  11   4   6        1.62       -1.12    100.36 o 
  12   4   6       42.63       -3.99     92.21 o 
 -17   5   6        0.45      -52.66    151.29 o 
 -16   5   6       13.96       52.40     69.24 o 
 -15   5   6        0.24       82.72     51.41 o 
 -14   5   6       52.79        6.57     40.61 o 
 -13   5   6       17.74      -22.42     36.23 o 
 -12   5   6      211.35      134.74     78.72 o 
 -11   5   6      113.18      198.09     34.63 o 
 -10   5   6       17.04       30.58     24.55 o 
  -9   5   6       48.92       58.07     28.29 o 
  -8   5   6        4.21       21.31     21.04 o 
  -7   5   6      166.86      120.08     20.04 o 
  -6   5   6      196.75      242.04     26.44 o 
  -5   5   6      205.80      232.83     24.79 o 
  -4   5   6      953.04      922.50     51.95 o 
  -3   5   6      583.94      722.10     34.56 o 
  -2   5   6     1419.53     1347.06     69.88 o 
  -1   5   6      117.97      185.83     17.45 o 
   0   5   6     1445.68     1407.04     48.67 o 
   1   5   6       12.25       14.66     16.17 o 
   2   5   6       33.10       21.22     17.10 o 
   3   5   6     1884.39     1960.01     68.85 o 
   4   5   6     1604.22     1430.38     50.38 o 
   5   5   6        6.71        4.72     19.61 o 
   6   5   6      762.15      776.88     54.92 o 
   7   5   6     1930.72     1851.07     76.45 o 
   8   5   6       70.30       40.87     31.46 o 
   9   5   6      301.49      335.15     45.44 o 
  10   5   6       13.05       51.65     30.89 o 
  11   5   6      310.40      278.20     47.76 o 
  12   5   6        0.50       24.14     48.60 o 
  13   5   6      112.32       78.38     52.30 o 
 -17   6   6        4.82      -60.86    112.01 o 
 -16   6   6       40.73        8.54     51.19 o 
 -15   6   6       88.80       52.32     86.71 o 
 -14   6   6       14.46      -24.88     41.87 o 
 -13   6   6      177.75      132.21     52.48 o 
 -12   6   6       11.17       -3.17     26.80 o 
 -11   6   6        5.52       -2.48     25.18 o 
 -10   6   6      628.92      638.97     49.85 o 
  -9   6   6      660.06      625.98     57.47 o 
  -8   6   6       45.94       71.73     26.29 o 
  -7   6   6      182.36      231.57     24.40 o 
  -6   6   6     2125.92     2042.57     52.98 o 
  -5   6   6      372.41      276.65     22.80 o 
  -4   6   6      155.24      241.64     31.96 o 
  -3   6   6      209.83      257.64     21.41 o 
  -2   6   6     2456.27     2273.88     49.33 o 
  -1   6   6       66.95       34.71     25.04 o 
   0   6   6      325.34      431.03     22.47 o 
   1   6   6     1290.12     1319.96     46.57 o 
   2   6   6     2914.49     2755.74     75.60 o 
   3   6   6     1255.53     1336.99     56.36 o 
   4   6   6     3684.13     3632.73     79.08 o 
   5   6   6      579.95      595.37     51.85 o 
   6   6   6      205.25      213.03     29.82 o 
   7   6   6      584.51      577.64     42.13 o 
   8   6   6     1086.26     1190.60     92.56 o 
   9   6   6     1602.14     1748.73     83.24 o 
  10   6   6      264.18      322.75     94.97 o 
  11   6   6     1144.81     1253.11    178.69 o 
  12   6   6      554.64      601.85    177.75 o 
  13   6   6       94.10       35.01     57.68 o 
 -16   7   6       14.06       68.71     59.12 o 
 -15   7   6       77.88      119.42     57.03 o 
 -14   7   6      109.23      152.13     67.07 o 
 -13   7   6      630.93      690.05     79.82 o 
 -12   7   6       35.89        8.84     28.69 o 
 -11   7   6      264.98      227.75     38.28 o 
 -10   7   6      444.60      562.70     48.94 o 
  -9   7   6      836.85      801.32     66.63 o 
  -8   7   6       13.02       30.08     24.13 o 
  -7   7   6     2570.74     2530.21     60.59 o 
  -6   7   6     1031.12     1006.67     40.44 o 
  -5   7   6      696.03      775.03     49.95 o 
  -4   7   6     1477.67     1459.28     41.24 o 
  -3   7   6      361.41      265.62     22.16 o 
  -2   7   6      434.80      560.02     37.12 o 
  -1   7   6      396.32      414.15     28.65 o 
   0   7   6     6748.73     6167.68     78.52 o 
   1   7   6     3517.35     3434.67     73.54 o 
   2   7   6      814.81      838.51     41.50 o 
   3   7   6      785.58      791.67     41.79 o 
   4   7   6     2684.45     2621.14     69.73 o 
   5   7   6      650.08      785.35     44.17 o 
   6   7   6      237.31      239.32     42.03 o 
   7   7   6       75.45      108.91     26.74 o 
   8   7   6      396.93      387.50     48.43 o 
   9   7   6        9.04        6.32     30.40 o 
  10   7   6      450.39      436.05     66.69 o 
  11   7   6        1.32       -2.85     36.76 o 
  12   7   6        2.99       73.25     39.04 o 
  13   7   6       51.08       66.54     75.40 o 
 -16   8   6      257.19      353.00     83.91 o 
 -15   8   6      195.49      200.17     63.26 o 
 -14   8   6       22.85      128.17     52.51 o 
 -13   8   6      320.37      439.65     71.40 o 
 -12   8   6     1242.47     1274.92     73.02 o 
 -11   8   6      421.32      460.33     49.78 o 
 -10   8   6      552.76      611.85     52.85 o 
  -9   8   6     1379.31     1302.12     67.09 o 
  -8   8   6     1063.16     1130.01     61.75 o 
  -7   8   6      380.04      360.42     61.34 o 
  -6   8   6     1831.08     1841.18     54.05 o 
  -5   8   6     6257.68     5800.33     86.05 o 
  -4   8   6     1085.60     1282.80     40.84 o 
  -3   8   6       56.65      109.41     19.31 o 
  -2   8   6     3606.17     3354.74     61.79 o 
  -1   8   6     1056.96     1106.27     37.45 o 
   0   8   6        0.00       31.69     19.10 o 
   1   8   6      694.44      738.94     40.21 o 
   2   8   6     1442.73     1321.16     51.31 o 
   3   8   6      350.95      428.50     56.34 o 
   4   8   6      141.20       89.58     36.90 o 
   5   8   6     1402.52     1377.14     55.79 o 
   6   8   6       62.44       27.30     22.11 o 
   7   8   6       17.16       28.51     30.28 o 
   8   8   6       55.49       63.58     33.04 o 
   9   8   6     1030.33     1123.58     73.81 o 
  10   8   6      116.94       34.49     40.06 o 
  11   8   6      148.92      135.72     88.99 o 
  12   8   6      123.42      168.83     45.78 o 
  13   8   6      223.05      184.35     62.37 o 
 -16   9   6       24.47      -23.37     54.95 o 
 -15   9   6       47.69       67.93     58.92 o 
 -14   9   6      110.61       64.41     51.09 o 
 -13   9   6      339.75      243.97     46.37 o 
 -12   9   6        7.21       -4.36     28.33 o 
 -11   9   6      422.47      422.32     98.91 o 
 -10   9   6      102.05       36.82     28.38 o 
  -9   9   6      231.15      216.97     37.84 o 
  -8   9   6       11.73       34.55     37.44 o 
  -7   9   6     2416.70     2398.33     81.34 o 
  -6   9   6      795.26      841.15     42.30 o 
  -5   9   6       45.92        9.32     16.66 o 
  -4   9   6     1224.68     1213.05     42.35 o 
  -3   9   6      540.24      476.68     61.95 o 
  -2   9   6      523.14      536.79     43.25 o 
  -1   9   6      113.87      157.89     25.56 o 
   0   9   6      955.88      868.68     43.90 o 
   1   9   6        1.65       13.29     18.99 o 
   2   9   6      227.39      176.12     27.48 o 
   3   9   6       34.75       53.30     22.36 o 
   4   9   6     1445.04     1373.38     57.75 o 
   5   9   6       13.36       53.48     40.26 o 
   6   9   6        0.51       -1.81     20.36 o 
   7   9   6      348.47      311.16     84.05 o 
   8   9   6       75.23       95.09     35.42 o 
   9   9   6       15.64       51.57     34.86 o 
  10   9   6        2.56       36.02     34.35 o 
  11   9   6        6.09       -3.94     33.44 o 
  12   9   6       93.50      110.45     75.15 o 
 -15  10   6        3.13       13.12     52.32 o 
 -14  10   6        0.42       28.60     46.65 o 
 -13  10   6        2.46      -15.44     29.17 o 
 -12  10   6       48.70       -7.91     30.58 o 
 -11  10   6      524.01      542.28     54.87 o 
 -10  10   6      216.08      203.43     39.55 o 
  -9  10   6       26.45      -16.35     25.56 o 
  -8  10   6       82.19      106.74     33.09 o 
  -7  10   6       26.27       -2.06     23.82 o 
  -6  10   6        0.48      -29.53     19.69 o 
  -5  10   6      209.18      224.10     25.42 o 
  -4  10   6      175.36      197.00     25.25 o 
  -3  10   6       17.39       28.76     21.49 o 
  -2  10   6      498.63      561.36     33.51 o 
  -1  10   6        2.66        1.15     32.87 o 
   0  10   6       72.40       92.97     24.74 o 
   1  10   6      150.54      186.41     42.38 o 
   2  10   6       77.11      106.07     24.92 o 
   3  10   6       25.85       23.60     21.13 o 
   4  10   6      111.97      101.84     25.93 o 
   5  10   6        5.37      -23.86     20.17 o 
   6  10   6        1.82      -25.43     21.40 o 
   7  10   6        6.91       36.88     28.25 o 
   8  10   6        8.08        7.35     29.34 o 
   9  10   6        0.80      -12.87     28.44 o 
  10  10   6       47.45       59.20     34.59 o 
  11  10   6      174.12      152.34     46.24 o 
  12  10   6       67.70       42.48     43.59 o 
 -15  11   6       10.44      -49.57     61.08 o 
 -14  11   6      262.74      192.27     64.28 o 
 -13  11   6       49.85       79.62     35.89 o 
 -12  11   6      247.65      146.12     41.56 o 
 -11  11   6      763.16      853.00     66.35 o 
 -10  11   6      629.52      518.74     54.26 o 
  -9  11   6      137.97      165.31     35.97 o 
  -8  11   6      558.12      662.01     99.47 o 
  -7  11   6      202.85      167.54     36.85 o 
  -6  11   6       11.99       18.15     26.21 o 
  -5  11   6      133.49      141.32     27.41 o 
  -4  11   6       64.78       57.52     21.46 o 
  -3  11   6      643.34      641.80     37.20 o 
  -2  11   6       14.33        5.19     22.20 o 
  -1  11   6       38.74       44.09     22.19 o 
   0  11   6       13.21       16.50     23.40 o 
   1  11   6      715.21      643.44     66.93 o 
   2  11   6     1411.10     1342.37     56.99 o 
   3  11   6        7.33       -2.03     20.38 o 
   4  11   6        6.50        7.03     30.41 o 
   5  11   6      207.56      188.81     31.53 o 
   6  11   6      238.41      256.62     46.91 o 
   7  11   6       40.65        6.07     30.34 o 
   8  11   6      470.26      469.36     72.02 o 
   9  11   6      163.47      150.21     73.14 o 
  10  11   6        0.18       -8.66     31.52 o 
  11  11   6       25.29       40.60     37.03 o 
  12  11   6       11.07       35.03     37.97 o 
 -14  12   6        5.77       15.26     37.68 o 
 -13  12   6        1.18        4.17     35.31 o 
 -12  12   6        5.18       -0.69     53.04 o 
 -11  12   6      140.11       89.75     37.31 o 
 -10  12   6       15.56       27.38     32.82 o 
  -9  12   6       21.53       86.91     38.92 o 
  -8  12   6       18.23       44.30     31.32 o 
  -7  12   6      471.95      425.62     49.84 o 
  -6  12   6      131.99      144.39     53.76 o 
  -5  12   6       10.32       -0.77     19.54 o 
  -4  12   6        5.98        3.98     18.99 o 
  -3  12   6      658.76      681.39     45.64 o 
  -2  12   6       87.30       67.03     24.08 o 
  -1  12   6      521.56      668.31     59.53 o 
   0  12   6      196.54      126.93     28.10 o 
   1  12   6      533.87      606.22     43.46 o 
   2  12   6       44.20       26.17     32.96 o 
   3  12   6       41.25       59.12     24.60 o 
   4  12   6       51.26       43.02     23.96 o 
   5  12   6      262.66      256.67     34.91 o 
   6  12   6      250.33      285.27     46.20 o 
   7  12   6        0.05      -11.23     42.15 o 
   8  12   6      490.29      503.16     59.93 o 
   9  12   6      159.23      237.92     49.80 o 
  10  12   6        2.81        1.79     76.70 o 
  11  12   6       11.84       12.23     56.82 o 
 -14  13   6        2.74       12.18     52.22 o 
 -13  13   6       95.07       85.08     44.11 o 
 -12  13   6       74.60       44.31     40.32 o 
 -11  13   6       76.87       81.83     41.05 o 
 -10  13   6       13.61       -5.38     30.20 o 
  -9  13   6      519.17      313.46     63.26 o 
  -8  13   6       21.89        8.58     30.56 o 
  -7  13   6      911.87     1000.22    112.89 o 
  -6  13   6      436.33      362.21     51.62 o 
  -5  13   6      611.33      627.92     40.39 o 
  -4  13   6      223.53      258.06     32.80 o 
  -3  13   6      211.72      204.82     30.54 o 
  -2  13   6     4209.51     3756.03     90.13 o 
  -1  13   6     2539.48     2503.19     75.39 o 
   0  13   6      572.09      642.49     45.37 o 
   1  13   6       46.91       66.56     42.38 o 
   2  13   6     1395.04     1366.12    103.82 o 
   3  13   6     2302.51     2195.52     72.59 o 
   4  13   6      314.32      315.31     37.53 o 
   5  13   6      138.96       90.89     26.96 o 
   6  13   6     2918.45     2940.16    107.73 o 
   7  13   6     1149.01     1153.03    116.89 o 
   8  13   6        0.58       29.06     35.16 o 
   9  13   6      670.04      607.02    126.74 o 
  10  13   6      911.12      909.63     79.10 o 
 -13  14   6       51.73       30.51     73.23 o 
 -12  14   6      115.29      163.58     46.71 o 
 -11  14   6        5.56       13.87     33.89 o 
 -10  14   6       81.57      112.05     39.12 o 
  -9  14   6      199.66      186.67     44.97 o 
  -8  14   6      294.64      306.30     48.88 o 
  -7  14   6       32.65      -34.55     27.47 o 
  -6  14   6      362.24      359.36     64.46 o 
  -5  14   6      434.49      470.11     50.76 o 
  -4  14   6      447.05      622.14     44.96 o 
  -3  14   6        2.26       20.84     22.60 o 
  -2  14   6      366.29      421.20     40.02 o 
  -1  14   6      732.37      790.00     49.64 o 
   0  14   6      217.56      211.89     32.49 o 
   1  14   6      182.71      203.84     32.52 o 
   2  14   6      237.07      210.54     32.91 o 
   3  14   6        4.29       26.17     21.87 o 
   4  14   6      291.99      359.28     40.78 o 
   5  14   6      817.49     1033.66     72.43 o 
   6  14   6      263.33      304.59     49.60 o 
   7  14   6      137.15       58.25     33.75 o 
   8  14   6      673.35      671.67     71.46 o 
   9  14   6      456.30      544.88     65.09 o 
  10  14   6        1.16       23.05     65.42 o 
 -13  15   6      285.38      218.75     69.56 o 
 -12  15   6       32.25       -0.26     49.88 o 
 -11  15   6      886.48      955.21     78.92 o 
 -10  15   6     1360.03     1302.30     86.03 o 
  -9  15   6      205.48      214.81     48.19 o 
  -8  15   6      187.47      165.65     43.94 o 
  -7  15   6     1046.56     1025.83     80.17 o 
  -6  15   6      766.03      832.58     79.36 o 
  -5  15   6        0.25      -13.22     22.25 o 
  -4  15   6       58.03       47.77     27.58 o 
  -3  15   6     1405.63     1518.02     64.28 o 
  -2  15   6      778.79      816.55     51.02 o 
  -1  15   6      131.11      155.53     30.92 o 
   0  15   6      719.93      890.59     53.52 o 
   1  15   6     1990.55     1928.59     71.45 o 
   2  15   6     1145.76     1109.64     58.92 o 
   3  15   6      338.41      429.06     43.16 o 
   4  15   6      372.54      382.53     47.47 o 
   5  15   6      556.64      580.00     60.72 o 
   6  15   6      217.21      161.27     40.99 o 
   7  15   6       36.71      107.30     40.42 o 
   8  15   6      393.81      369.19     58.51 o 
   9  15   6      215.16      148.71     50.67 o 
 -12  16   6      274.71      242.88     76.35 o 
 -11  16   6       11.47        6.71     51.29 o 
 -10  16   6       42.93       89.71     41.65 o 
  -9  16   6      153.74      191.49     47.07 o 
  -8  16   6      234.73      166.43     46.08 o 
  -7  16   6        0.11      -29.41     46.77 o 
  -6  16   6      364.98      302.51     58.78 o 
  -5  16   6      372.89      331.76     68.74 o 
  -4  16   6        0.56       -8.16     20.63 o 
  -3  16   6      141.93       74.34     26.58 o 
  -2  16   6       79.80       61.39     29.46 o 
  -1  16   6      578.63      583.00     47.56 o 
   0  16   6       83.51       85.27     27.83 o 
   1  16   6      132.08      125.86     42.57 o 
   2  16   6      121.33       95.02     35.17 o 
   3  16   6      133.69      130.75     31.75 o 
   4  16   6        5.73      -36.26     29.08 o 
   5  16   6       83.49      109.08     45.14 o 
   6  16   6       91.94       49.98     35.82 o 
   7  16   6       29.11       -0.06     35.15 o 
   8  16   6       15.86       16.11     40.22 o 
 -11  17   6       23.06      -58.83     48.49 o 
 -10  17   6       51.55       46.92     54.46 o 
  -9  17   6        3.11       22.89     64.75 o 
  -8  17   6        1.42        0.93     34.31 o 
  -7  17   6       10.70        3.74     34.31 o 
  -6  17   6       56.23       36.81     59.25 o 
  -5  17   6        0.82       59.25     37.29 o 
  -4  17   6       51.06       33.03     30.89 o 
  -3  17   6        0.61       13.89     23.44 o 
  -2  17   6       29.41       22.71     24.16 o 
  -1  17   6        5.90       26.23     23.72 o 
   0  17   6       85.51       94.80     27.87 o 
   1  17   6       31.74       75.64     29.31 o 
   2  17   6       12.65       36.91     25.55 o 
   3  17   6        4.04       -3.04     24.04 o 
   4  17   6       83.11       48.30     36.69 o 
   5  17   6        5.22       39.08     48.60 o 
   6  17   6      162.68      128.11     42.29 o 
   7  17   6        1.30        0.84     37.34 o 
 -10  18   6        3.58        5.85     61.08 o 
  -9  18   6        7.61      -54.59     46.93 o 
  -8  18   6       29.10       58.39     40.48 o 
  -7  18   6       17.38       -3.71     37.18 o 
  -6  18   6       25.78       44.03     42.71 o 
  -5  18   6       67.08       69.07     42.26 o 
  -4  18   6        2.42       51.48     41.01 o 
  -3  18   6       84.96       94.39     32.33 o 
  -2  18   6       18.34       -5.09     23.53 o 
  -1  18   6        1.93       10.26     22.49 o 
   0  18   6        0.04        8.31     24.71 o 
   1  18   6        0.21       28.36     24.80 o 
   2  18   6       20.61       47.09     26.91 o 
   3  18   6       45.21      105.81     32.35 o 
   4  18   6        2.27        5.92     37.88 o 
   5  18   6        1.33        6.31     43.08 o 
   6  18   6        8.02       28.12     51.43 o 
  -8  19   6        8.22      -44.94     45.94 o 
  -7  19   6      271.48      154.65    108.02 o 
  -6  19   6      183.62      137.28     66.74 o 
  -5  19   6       12.41      -16.20     70.07 o 
  -4  19   6       48.93       32.42     29.97 o 
  -3  19   6      192.80      200.50     89.55 o 
  -2  19   6       17.65       29.63     24.95 o 
  -1  19   6        6.54       18.86     26.46 o 
   0  19   6      101.90      137.77     32.72 o 
   1  19   6      170.22      156.33     38.29 o 
   2  19   6        1.87       -4.87     25.48 o 
   3  19   6       35.45       14.09     35.76 o 
   4  19   6       26.81       63.95     39.75 o 
   5  19   6       36.55       81.45     39.76 o 
  -6  20   6      230.68      144.31     80.39 o 
  -5  20   6       79.27       83.75     42.79 o 
  -4  20   6       87.63       34.43     46.77 o 
  -3  20   6       17.38       23.57     32.47 o 
  -2  20   6      202.28      169.43     36.68 o 
  -1  20   6       88.51       60.00     47.37 o 
   0  20   6       59.07       91.84     31.32 o 
   1  20   6       90.42       26.98     30.80 o 
   2  20   6      254.78      305.21     63.85 o 
   3  20   6       13.77       42.49     37.31 o 
  -3  21   6       44.29       67.91     36.58 o 
  -2  21   6       48.53       86.21     52.33 o 
  -1  21   6       59.02       23.36     29.30 o 
   0  21   6      220.13      254.47     40.36 o 
 -17   1   7       46.23       56.20     53.98 o 
 -16   1   7       25.92       41.49     74.56 o 
 -15   1   7       83.36        9.27     39.88 o 
 -14   1   7        8.12       48.31     42.44 o 
 -13   1   7      244.82      227.26     56.36 o 
 -12   1   7       19.02        2.04     38.09 o 
 -11   1   7        4.24      -32.62     29.52 o 
 -10   1   7        0.94      -11.12     20.48 o 
  -9   1   7     1126.03     1096.78     41.42 o 
  -8   1   7      131.07      111.19     20.25 o 
  -7   1   7        3.08        0.48     14.10 o 
  -6   1   7       36.87       27.12     15.50 o 
  -5   1   7     1534.59     1561.66     44.73 o 
  -4   1   7     4558.23     4501.60     65.55 o 
  -3   1   7      213.55      282.09     19.16 o 
  -2   1   7        3.26        9.34     10.26 o 
  -1   1   7     1517.06     1503.64     50.23 o 
   0   1   7    13556.09    13319.31    114.40 o 
   1   1   7     1275.84     1205.70     37.47 o 
   2   1   7      551.03      560.98     25.03 o 
   3   1   7      501.88      503.73     27.17 o 
   4   1   7     4656.04     4373.79     72.14 o 
   5   1   7      114.09       98.85     22.30 o 
   6   1   7        1.97      -12.68     18.34 o 
   7   1   7      143.62      130.38     42.55 o 
   8   1   7      793.83      780.66     53.88 o 
   9   1   7       86.59       45.37     50.93 o 
  10   1   7       94.70      210.37     62.91 o 
 -17   2   7       34.62       13.47     46.99 o 
 -16   2   7      195.54      142.57     73.23 o 
 -15   2   7      503.77      495.79     81.04 o 
 -14   2   7        7.15      -30.57     31.74 o 
 -13   2   7      156.62      159.10     48.17 o 
 -12   2   7      418.74      465.58     66.23 o 
 -11   2   7       38.13       70.89     39.25 o 
 -10   2   7      194.26      248.42     40.43 o 
  -9   2   7      163.18      152.45     22.21 o 
  -8   2   7     4283.18     4450.93     99.81 o 
  -7   2   7       64.72       67.11     17.70 o 
  -6   2   7     2228.13     2108.96     52.79 o 
  -5   2   7     3611.60     3436.06     66.86 o 
  -4   2   7     5263.05     5547.10     80.47 o 
  -3   2   7      965.56     1009.76     26.80 o 
  -2   2   7      395.54      348.48     17.99 o 
  -1   2   7       85.46      102.89     13.83 o 
   0   2   7    10050.67    10371.67     96.47 o 
   1   2   7      704.13      798.05     27.43 o 
   2   2   7     4877.88     4837.01     63.76 o 
   3   2   7     2493.72     2553.41     47.79 o 
   4   2   7       60.11       48.34     18.81 o 
   5   2   7     1548.88     1546.39     53.87 o 
   6   2   7      119.78      159.27     28.83 o 
   7   2   7      142.76      168.11     29.44 o 
   8   2   7        0.75       26.01     22.20 o 
   9   2   7      730.14      813.54     56.79 o 
  10   2   7      343.64      419.42     78.22 o 
 -17   3   7      171.54      208.33    130.15 o 
 -16   3   7      174.48      245.10     69.52 o 
 -15   3   7       28.07       14.87     44.23 o 
 -14   3   7     1863.29     1864.96    286.27 o 
 -13   3   7      616.11      613.95     77.70 o 
 -12   3   7      241.23      230.65     53.14 o 
 -11   3   7      475.00      504.86     45.73 o 
 -10   3   7      419.33      419.59     41.14 o 
  -9   3   7      354.99      418.22     40.19 o 
  -8   3   7       55.22       59.90     19.46 o 
  -7   3   7     5166.02     5042.58     93.86 o 
  -6   3   7     3349.10     3429.83     68.51 o 
  -5   3   7       32.73        4.89     12.34 o 
  -4   3   7        2.97       15.73     13.02 o 
  -3   3   7     2349.85     2519.47     49.58 o 
  -2   3   7      340.46      377.47     21.31 o 
  -1   3   7       22.28        4.60     10.19 o 
   0   3   7      758.33      940.91     32.60 o 
   1   3   7     9374.00    10211.49     96.81 o 
   2   3   7      635.90      619.90     25.17 o 
   3   3   7     3203.05     2951.54     55.80 o 
   4   3   7     1411.63     1356.15     55.54 o 
   5   3   7      344.39      362.91     33.89 o 
   6   3   7       20.67       29.63     21.43 o 
   7   3   7      526.53      554.06     42.38 o 
   8   3   7      558.03      539.08     53.23 o 
   9   3   7      355.57      408.91     48.13 o 
  10   3   7      409.44      404.16     51.17 o 
  11   3   7      240.15      314.23     82.55 o 
  12   3   7      115.37       -6.32     52.59 o 
  13   3   7        1.48      -14.98     50.93 o 
 -17   4   7        0.09       -4.52     98.70 o 
 -16   4   7       66.11      105.59     52.96 o 
 -15   4   7      393.13      497.96     85.22 o 
 -14   4   7      804.93      723.86     87.34 o 
 -13   4   7      210.20      207.09     54.37 o 
 -12   4   7      688.44      781.48    206.21 o 
 -11   4   7       77.03      122.12     31.09 o 
 -10   4   7      161.05      162.76     31.32 o 
  -9   4   7      545.50      444.84     41.84 o 
  -8   4   7      512.59      505.63     30.84 o 
  -7   4   7      166.44      230.50     24.08 o 
  -6   4   7      482.71      425.62     32.45 o 
  -5   4   7     2291.22     1976.29     49.93 o 
  -4   4   7       88.07       84.43     16.14 o 
  -3   4   7      280.05      280.90     21.66 o 
  -2   4   7     1185.07      967.60     36.62 o 
  -1   4   7        8.21       38.28     11.34 o 
   0   4   7        7.81       28.97     11.37 o 
   1   4   7      218.83      235.21     16.92 o 
   2   4   7     2928.69     2642.09     49.49 o 
   3   4   7     1432.42     1421.26     50.99 o 
   4   4   7      343.49      394.57     36.90 o 
   5   4   7      143.09      106.51     35.23 o 
   6   4   7       90.60       84.53     25.13 o 
   7   4   7        5.46       -7.93     20.93 o 
   8   4   7      361.97      451.98     39.66 o 
   9   4   7      286.54      337.43     56.28 o 
  10   4   7      131.45      148.21     38.52 o 
  11   4   7      105.33      104.76     56.28 o 
  12   4   7      479.46      334.54     88.88 o 
  13   4   7      185.48      233.01     85.22 o 
 -17   5   7       26.43      -12.25     50.11 o 
 -16   5   7       65.31       53.64     52.86 o 
 -15   5   7        0.82       -5.99     57.25 o 
 -14   5   7      554.11      527.00     89.04 o 
 -13   5   7      510.59      464.01     73.23 o 
 -12   5   7       19.53       26.33     36.20 o 
 -11   5   7        4.02        6.46     24.06 o 
 -10   5   7       42.13       22.63     34.13 o 
  -9   5   7       21.61       -4.04     21.68 o 
  -8   5   7        5.04      -14.26     20.42 o 
  -7   5   7        4.25       -8.99     15.22 o 
  -6   5   7       86.47       87.84     19.87 o 
  -5   5   7      224.46      226.29     21.28 o 
  -4   5   7      844.42      821.43     32.27 o 
  -3   5   7      253.01      395.53     24.62 o 
  -2   5   7      607.90      599.38     27.70 o 
  -1   5   7      803.43      920.53     24.65 o 
   0   5   7      456.18      444.02     19.69 o 
   1   5   7      346.01      357.10     23.36 o 
   2   5   7      873.78     1037.00     44.92 o 
   3   5   7     2199.91     2169.61     70.34 o 
   4   5   7     1795.02     1610.26     61.55 o 
   5   5   7      381.71      418.26     38.97 o 
   6   5   7      606.77      686.77     43.41 o 
   7   5   7     1236.46     1222.41     56.16 o 
   8   5   7        5.08      -12.89     29.84 o 
   9   5   7      431.90      446.86     53.52 o 
  10   5   7      807.14      787.48     65.45 o 
  11   5   7      171.97      163.21     61.64 o 
  12   5   7        6.60        1.00     47.11 o 
  13   5   7      177.58       70.57     69.24 o 
 -17   6   7       10.60      -33.53    105.19 o 
 -16   6   7       27.06       27.75     49.19 o 
 -15   6   7       97.33       86.24     51.78 o 
 -14   6   7       88.00       35.41     85.88 o 
 -13   6   7      119.19       52.49     46.05 o 
 -12   6   7      131.85       69.63     31.03 o 
 -11   6   7        0.32        7.63     25.27 o 
 -10   6   7       90.22      122.37     31.25 o 
  -9   6   7      604.37      561.59     46.45 o 
  -8   6   7     1009.14     1039.52     57.27 o 
  -7   6   7       13.61       12.01     17.04 o 
  -6   6   7      290.26      350.41     41.18 o 
  -5   6   7     1960.85     1971.56     48.58 o 
  -4   6   7     2318.45     2541.07     53.52 o 
  -3   6   7      379.57      315.28     23.91 o 
  -2   6   7      364.06      423.57     33.40 o 
  -1   6   7      123.98      149.29     18.31 o 
   0   6   7     1333.20     1375.06     36.45 o 
   1   6   7      444.36      431.40     32.71 o 
   2   6   7      510.96      441.91     39.58 o 
   3   6   7     2066.12     2052.27    100.61 o 
   4   6   7      366.11      411.12     36.07 o 
   5   6   7       14.55        8.52     21.25 o 
   6   6   7       55.82       33.08     21.70 o 
   7   6   7        3.36       43.60     23.81 o 
   8   6   7        4.01       11.86     28.67 o 
   9   6   7        2.82       25.48     30.44 o 
  10   6   7        9.52       10.91     32.84 o 
  11   6   7       38.68       10.87     43.52 o 
  12   6   7       32.87       85.51     90.71 o 
  13   6   7      133.57      188.41     83.55 o 
 -16   7   7       13.33        5.33     81.22 o 
 -15   7   7       60.44        0.53     46.69 o 
 -14   7   7       89.05       61.41     47.77 o 
 -13   7   7        4.17       12.97     38.96 o 
 -12   7   7        2.07      -21.80     22.92 o 
 -11   7   7      177.12      181.10     38.09 o 
 -10   7   7      258.30      254.11     40.27 o 
  -9   7   7        0.41        3.01     23.62 o 
  -8   7   7       58.91       31.14     26.89 o 
  -7   7   7       74.07       97.28     21.64 o 
  -6   7   7      501.60      508.48     33.91 o 
  -5   7   7      866.77      822.53     35.61 o 
  -4   7   7      510.84      567.97     33.16 o 
  -3   7   7      190.77      200.85     21.39 o 
  -2   7   7      622.21      622.34     30.28 o 
  -1   7   7      358.17      382.71     24.80 o 
   0   7   7       57.82       60.23     21.72 o 
   1   7   7      404.12      427.02     43.67 o 
   2   7   7       22.11       27.59     24.55 o 
   3   7   7       43.73       35.04     20.28 o 
   4   7   7        0.16        9.06     23.30 o 
   5   7   7        0.03       -2.66     18.92 o 
   6   7   7      339.69      411.45     38.92 o 
   7   7   7       72.69       61.51     25.25 o 
   8   7   7        8.03      -25.96     24.83 o 
   9   7   7       26.90       -3.25     35.33 o 
  10   7   7       72.80       82.43     35.89 o 
  11   7   7        0.11       34.03     34.77 o 
  12   7   7        2.22      -39.17     36.01 o 
 -16   8   7        0.28      -24.84     53.53 o 
 -15   8   7       15.06       19.31     99.36 o 
 -14   8   7       17.95       87.61     50.23 o 
 -13   8   7      103.94      142.39     52.57 o 
 -12   8   7       46.90       85.48     34.13 o 
 -11   8   7       99.67       82.28     32.30 o 
 -10   8   7      179.87      243.39     39.47 o 
  -9   8   7       27.07       40.45     26.62 o 
  -8   8   7        3.12        8.04     24.63 o 
  -7   8   7      321.30      283.19     39.62 o 
  -6   8   7       27.55       12.40     19.40 o 
  -5   8   7     1759.75     1699.68     48.48 o 
  -4   8   7       68.41       89.56     25.40 o 
  -3   8   7      469.00      503.61     30.17 o 
  -2   8   7      444.55      459.21     28.47 o 
  -1   8   7      922.46      900.80     44.10 o 
   0   8   7        9.78       -6.58     31.95 o 
   1   8   7      270.91      305.41     31.72 o 
   2   8   7       23.74       -9.71     20.16 o 
   3   8   7        7.83      -18.33     18.83 o 
   4   8   7      506.24      545.73     41.64 o 
   5   8   7      164.02      130.56     29.10 o 
   6   8   7       21.29       11.74     21.92 o 
   7   8   7        7.36       -4.37     25.68 o 
   8   8   7      132.42      134.82     37.23 o 
   9   8   7      149.95       99.75     35.56 o 
  10   8   7       31.23       50.29     36.19 o 
  11   8   7        1.46       58.87     38.58 o 
  12   8   7       36.64      -13.38     34.24 o 
 -16   9   7       87.04      103.71     57.13 o 
 -15   9   7        6.54      -47.35     43.98 o 
 -14   9   7       49.40       37.41     48.43 o 
 -13   9   7      267.67      191.39     52.73 o 
 -12   9   7       21.68      -31.08     31.20 o 
 -11   9   7      630.25      663.50     84.68 o 
 -10   9   7      589.69      609.46     54.83 o 
  -9   9   7      763.99      899.70     81.51 o 
  -8   9   7        7.56       23.54     46.00 o 
  -7   9   7      367.32      327.84     43.87 o 
  -6   9   7      976.00     1063.45     58.04 o 
  -5   9   7      116.40      132.69     22.45 o 
  -4   9   7     1452.45     1472.81     60.07 o 
  -3   9   7      465.25      513.69     41.40 o 
  -2   9   7        0.81      -10.65     18.25 o 
  -1   9   7       13.77      -38.32     28.15 o 
   0   9   7     1898.43     1923.52     62.82 o 
   1   9   7      815.27      811.07     45.50 o 
   2   9   7       89.49       95.48     25.73 o 
   3   9   7      748.35      750.10     45.69 o 
   4   9   7      967.35      936.26     50.12 o 
   5   9   7      209.31      220.48     35.65 o 
   6   9   7        0.77        0.12     21.60 o 
   7   9   7       41.16        7.25     28.62 o 
   8   9   7      410.56      440.09     54.96 o 
   9   9   7      162.01      229.80     74.59 o 
  10   9   7       26.48       17.27     32.47 o 
  11   9   7      109.51      179.23     46.38 o 
  12   9   7       29.33       57.34     40.08 o 
 -15  10   7      550.48      701.59    134.98 o 
 -14  10   7       76.82      118.60     83.38 o 
 -13  10   7       23.82       27.11     33.59 o 
 -12  10   7      171.59      206.98     43.15 o 
 -11  10   7      396.26      425.37     52.32 o 
 -10  10   7      350.25      369.72     48.57 o 
  -9  10   7       22.15        9.36     25.61 o 
  -8  10   7      913.42      991.04     62.89 o 
  -7  10   7     1535.47     1378.97     69.14 o 
  -6  10   7      168.27      151.54     27.46 o 
  -5  10   7     2168.95     2114.45     56.71 o 
  -4  10   7      966.18     1113.36     48.76 o 
  -3  10   7      244.77      272.55     31.35 o 
  -2  10   7      707.68      732.34     44.12 o 
  -1  10   7     2046.59     2134.58     66.41 o 
   0  10   7     1207.31     1185.29     53.66 o 
   1  10   7       53.93       20.17     21.59 o 
   2  10   7      682.61      733.26     45.38 o 
   3  10   7      302.97      334.86     35.90 o 
   4  10   7      106.04       52.68     35.67 o 
   5  10   7      473.06      513.63     44.30 o 
   6  10   7       32.01        8.32     37.86 o 
   7  10   7        0.15      -24.40     27.86 o 
   8  10   7       25.26       17.55     61.06 o 
   9  10   7      250.88      218.43     74.08 o 
  10  10   7      116.37      136.28     44.73 o 
  11  10   7       39.26       53.82     39.18 o 
 -15  11   7        3.22       67.92     55.41 o 
 -14  11   7       85.02      173.23     59.72 o 
 -13  11   7      353.44      357.91     54.52 o 
 -12  11   7        3.55      -31.54     29.58 o 
 -11  11   7      202.28      270.94     46.74 o 
 -10  11   7      340.58      271.11     45.78 o 
  -9  11   7     1349.25     1375.96    116.56 o 
  -8  11   7      105.68      104.49     42.75 o 
  -7  11   7     1564.48     1648.00     76.69 o 
  -6  11   7     1430.59     1424.43     71.94 o 
  -5  11   7       56.37       47.82     20.40 o 
  -4  11   7      399.63      430.58     36.64 o 
  -3  11   7      299.62      360.80     35.72 o 
  -2  11   7       13.86       16.72     21.45 o 
  -1  11   7      171.97      121.47     26.01 o 
   0  11   7      171.05      125.81     34.60 o 
   1  11   7     1171.21     1200.42     55.80 o 
   2  11   7       51.95       61.49     26.02 o 
   3  11   7      899.40      978.86     63.26 o 
   4  11   7      561.70      641.87     65.05 o 
   5  11   7       83.02       81.70     24.91 o 
   6  11   7      131.24      189.64     40.58 o 
   7  11   7        3.08       -9.77     28.00 o 
   8  11   7      148.35       52.34     76.40 o 
   9  11   7        7.23       27.36     63.25 o 
  10  11   7       44.96       35.91     39.12 o 
  11  11   7       53.40       91.34     62.26 o 
 -14  12   7       17.57       43.56     43.68 o 
 -13  12   7       89.98      162.04     45.69 o 
 -12  12   7       20.25       27.72     69.41 o 
 -11  12   7      250.38      232.93     46.75 o 
 -10  12   7        0.70       11.18     45.62 o 
  -9  12   7       57.65        7.48     35.51 o 
  -8  12   7       93.40       58.36     33.45 o 
  -7  12   7      622.09      628.84     57.74 o 
  -6  12   7      512.50      522.55     53.38 o 
  -5  12   7       22.00       33.90     21.95 o 
  -4  12   7      129.68      169.26     28.79 o 
  -3  12   7      956.75      880.27     49.42 o 
  -2  12   7      752.65      704.39     46.13 o 
  -1  12   7      162.08      108.49     26.74 o 
   0  12   7     1057.21     1114.54     54.84 o 
   1  12   7      298.73      230.53     33.26 o 
   2  12   7      104.70      132.99     28.78 o 
   3  12   7      289.37      241.24     49.75 o 
   4  12   7     1811.72     1993.30     70.94 o 
   5  12   7      301.66      282.12     36.96 o 
   6  12   7       11.08        7.42     29.56 o 
   7  12   7      101.88       87.03     37.30 o 
   8  12   7      641.54      686.25    103.85 o 
   9  12   7      644.69      658.40     67.85 o 
  10  12   7       19.29       75.82     40.61 o 
 -14  13   7      167.70      196.89     63.35 o 
 -13  13   7       80.16       33.29     39.45 o 
 -12  13   7       17.85       58.79     37.11 o 
 -11  13   7      378.63      331.16     54.84 o 
 -10  13   7      338.88      344.70     51.76 o 
  -9  13   7        0.52       54.96     30.14 o 
  -8  13   7      315.88      273.09     53.15 o 
  -7  13   7      744.59      737.70     73.66 o 
  -6  13   7       50.46       55.21     31.28 o 
  -5  13   7       96.09       39.18     24.36 o 
  -4  13   7      785.71      762.56     54.58 o 
  -3  13   7      907.66      979.96     53.25 o 
  -2  13   7       32.82       -0.83     19.98 o 
  -1  13   7       64.54       11.35     43.76 o 
   0  13   7     1120.20     1081.67     56.67 o 
   1  13   7     2141.63     2261.07     85.47 o 
   2  13   7        6.41       39.53     23.83 o 
   3  13   7      246.60      181.28     42.42 o 
   4  13   7      476.03      502.54     64.67 o 
   5  13   7      450.15      436.14     45.55 o 
   6  13   7       18.84       17.13     30.09 o 
   7  13   7      122.42       77.83     58.20 o 
   8  13   7      248.72      385.49    114.56 o 
   9  13   7      116.73      139.72     45.72 o 
  10  13   7        0.54      -49.60     33.07 o 
 -13  14   7       55.95       26.12     40.39 o 
 -12  14   7        0.95       46.42     47.03 o 
 -11  14   7      162.24      283.41     55.02 o 
 -10  14   7       25.34       18.44     34.91 o 
  -9  14   7      169.12       91.80     42.04 o 
  -8  14   7      108.11       80.38     35.42 o 
  -7  14   7      267.93      279.02     46.84 o 
  -6  14   7        9.80       21.94     30.80 o 
  -5  14   7      432.45      381.85     46.01 o 
  -4  14   7      999.64      957.99     54.33 o 
  -3  14   7       44.62       43.15     22.72 o 
  -2  14   7      670.10      714.16     49.08 o 
  -1  14   7      114.34      101.45     27.13 o 
   0  14   7       85.37      136.41     31.21 o 
   1  14   7        4.68      -22.49     20.98 o 
   2  14   7      142.98      118.69     36.23 o 
   3  14   7      499.89      528.24     47.17 o 
   4  14   7      624.20      585.28     49.39 o 
   5  14   7       19.85       19.61     32.82 o 
   6  14   7      536.93      561.05     62.04 o 
   7  14   7       23.85        3.35     35.07 o 
   8  14   7       26.47       61.40     38.15 o 
   9  14   7       13.58        4.87     65.46 o 
 -12  15   7       21.75       45.47     41.28 o 
 -11  15   7        3.48        1.86     65.08 o 
 -10  15   7       15.71        2.77     38.39 o 
  -9  15   7       28.74       36.47     34.35 o 
  -8  15   7        9.81      -27.97     30.04 o 
  -7  15   7        7.24       18.36     37.03 o 
  -6  15   7      129.16      211.60     52.60 o 
  -5  15   7      144.13      128.02     33.31 o 
  -4  15   7      100.28       97.99     51.71 o 
  -3  15   7       54.59       10.28     21.67 o 
  -2  15   7      130.08      194.04     32.14 o 
  -1  15   7      125.80       97.65     27.21 o 
   0  15   7        5.41       -0.35     22.38 o 
   1  15   7      104.18       49.90     27.25 o 
   2  15   7        4.63       11.44     23.63 o 
   3  15   7       67.10       40.17     37.60 o 
   4  15   7       23.64       49.36     29.05 o 
   5  15   7        0.09       22.85     37.55 o 
   6  15   7        7.19       -9.93     32.85 o 
   7  15   7       46.79       25.99     34.61 o 
   8  15   7        2.92       16.96     62.45 o 
 -11  16   7      147.77      188.04     50.07 o 
 -10  16   7        0.01        2.37     34.15 o 
  -9  16   7       27.50       83.75     41.74 o 
  -8  16   7      400.43      356.89    192.40 o 
  -7  16   7      602.67      608.50     75.16 o 
  -6  16   7      379.68      420.86     86.55 o 
  -5  16   7     1598.03     1635.25     85.65 o 
  -4  16   7      316.48      308.47     46.60 o 
  -3  16   7       25.35      -20.71     23.09 o 
  -2  16   7       55.37       81.83     26.68 o 
  -1  16   7     1173.23     1198.79     65.90 o 
   0  16   7     1627.43     1552.55     71.08 o 
   1  16   7        0.31       46.26     24.30 o 
   2  16   7      652.20      593.88     51.07 o 
   3  16   7      195.23      198.35     35.99 o 
   4  16   7       11.89       -3.94     46.12 o 
   5  16   7      128.62      100.66     41.97 o 
   6  16   7      101.85       77.60     40.00 o 
   7  16   7       13.39       36.78     35.96 o 
 -10  17   7      175.83      214.11     57.45 o 
  -9  17   7      180.16      207.60     57.92 o 
  -8  17   7       18.73       51.08     39.01 o 
  -7  17   7      171.69      245.70     56.14 o 
  -6  17   7      502.40      548.76     74.35 o 
  -5  17   7      101.08      125.86     36.37 o 
  -4  17   7      182.54      197.08     40.94 o 
  -3  17   7      458.65      447.09     44.78 o 
  -2  17   7        3.91       31.99     25.82 o 
  -1  17   7      194.54      148.01     52.18 o 
   0  17   7      296.96      311.10     58.23 o 
   1  17   7        7.71        9.39     32.79 o 
   2  17   7       14.01      -26.85     23.64 o 
   3  17   7      333.49      224.28     45.26 o 
   4  17   7      473.20      448.19    152.09 o 
   5  17   7       24.39       17.63     33.37 o 
   6  17   7      120.81      115.81     41.92 o 
  -9  18   7       17.01       33.27     38.56 o 
  -8  18   7      199.17      189.28     54.88 o 
  -7  18   7      177.06      214.36     57.05 o 
  -6  18   7      338.15      460.51     72.83 o 
  -5  18   7      476.26      541.62     75.29 o 
  -4  18   7      335.66      363.41     70.16 o 
  -3  18   7        2.73      -25.91     26.76 o 
  -2  18   7      439.31      463.87     48.47 o 
  -1  18   7      743.40      870.89     70.00 o 
   0  18   7      635.90      524.49     57.37 o 
   1  18   7        1.17       -4.22     25.45 o 
   2  18   7      469.89      459.29     50.88 o 
   3  18   7      119.86      171.97     50.10 o 
   4  18   7        2.66        3.87     31.55 o 
   5  18   7       99.35      147.11     45.45 o 
  -8  19   7       13.57       28.12     46.77 o 
  -7  19   7       40.93       -3.13     39.78 o 
  -6  19   7       96.05      108.54     48.62 o 
  -5  19   7        7.11       66.94     44.92 o 
  -4  19   7       76.61       85.63     38.93 o 
  -3  19   7       63.90       72.18     36.41 o 
  -2  19   7      109.17       85.82     31.86 o 
  -1  19   7      339.95      327.59     43.81 o 
   0  19   7       22.99       62.97     29.97 o 
   1  19   7       28.50       46.28     29.81 o 
   2  19   7        5.42      -16.57     25.36 o 
   3  19   7      131.53      162.28     51.12 o 
   4  19   7      143.13      166.19     48.07 o 
  -5  20   7      217.05      224.56    119.17 o 
  -4  20   7       17.83       63.89     38.21 o 
  -3  20   7       41.64       49.95     41.04 o 
  -2  20   7       15.21       42.24     30.20 o 
  -1  20   7      286.09      274.52     42.87 o 
   0  20   7       37.94       25.47     29.06 o 
   1  20   7       64.98       95.02     34.01 o 
 -17   0   8        0.81      133.15     94.87 o 
 -16   0   8      258.30      346.85    110.85 o 
 -15   0   8      374.41      312.57     95.53 o 
 -14   0   8      858.86      932.71    140.80 o 
 -13   0   8        0.26      -58.42     38.95 o 
 -12   0   8     1107.84     1343.80    142.47 o 
 -11   0   8      719.90      816.87    109.18 o 
 -10   0   8      480.03      414.42     84.55 o 
  -9   0   8     2138.94     2126.25     82.42 o 
  -8   0   8     2308.99     2732.04     92.60 o 
  -7   0   8      845.24      715.42     90.71 o 
  -6   0   8        0.92        3.99     21.74 o 
  -5   0   8     9265.25     9156.47    172.20 o 
  -4   0   8     4354.54     4744.77     87.71 o 
  -3   0   8       88.22       41.31     16.78 o 
  -2   0   8     3670.60     3222.93     70.68 o 
  -1   0   8     1177.94     1337.13     47.94 o 
   0   0   8       37.27       16.42     18.49 o 
   1   0   8       52.30       35.07     27.02 o 
   2   0   8       31.67        1.97     20.61 o 
   3   0   8     3767.14     3613.58    113.90 o 
   4   0   8       72.31       91.11     28.25 o 
   5   0   8      108.91      109.13     29.04 o 
   6   0   8       22.81       32.09     30.40 o 
   7   0   8      431.15      501.22    108.68 o 
   8   0   8      359.15      367.49     71.23 o 
   9   0   8      478.88      398.45     74.56 o 
 -17   1   8      173.78      258.40     73.41 o 
 -16   1   8       81.23       92.50    102.03 o 
 -15   1   8       55.96       48.88     52.26 o 
 -14   1   8       36.81       28.48     42.88 o 
 -13   1   8     1382.61     1703.61    115.21 o 
 -12   1   8      307.64      341.06     90.37 o 
 -11   1   8      157.92      100.04     49.60 o 
 -10   1   8      368.34      363.00     39.00 o 
  -9   1   8     1434.99     1340.17     55.16 o 
  -8   1   8      416.05      415.75     30.93 o 
  -7   1   8      242.10      252.33     34.30 o 
  -6   1   8     3406.96     3245.91     69.21 o 
  -5   1   8     1552.73     1446.42     46.84 o 
  -4   1   8      695.71      647.57     24.63 o 
  -3   1   8        6.80        9.06     10.85 o 
  -2   1   8       47.36       26.86     11.75 o 
  -1   1   8      928.48      890.47     28.78 o 
   0   1   8     2894.60     2738.77     49.32 o 
   1   1   8      652.55      714.19     28.23 o 
   2   1   8      124.65      100.25     19.29 o 
   3   1   8        4.55       18.08     17.04 o 
   4   1   8     3251.05     3088.84     57.70 o 
   5   1   8      159.73      182.41     24.80 o 
   6   1   8       19.90       37.77     23.11 o 
   7   1   8      772.01      731.86     50.86 o 
   8   1   8      457.49      457.42     44.75 o 
   9   1   8       10.60       38.08     30.94 o 
  10   1   8       63.57       36.95     47.93 o 
 -17   2   8        0.48      -12.64     53.11 o 
 -16   2   8       65.57       31.22     41.33 o 
 -15   2   8      193.43      230.21     64.86 o 
 -14   2   8      401.51      426.13    102.36 o 
 -13   2   8      235.95      172.51     53.48 o 
 -12   2   8       85.91      121.00     46.94 o 
 -11   2   8     2470.33     2321.99    114.50 o 
 -10   2   8       18.71       23.18     23.74 o 
  -9   2   8      845.12      816.92     40.01 o 
  -8   2   8      609.12      599.79     35.50 o 
  -7   2   8     2434.03     2460.60     61.55 o 
  -6   2   8      129.72      174.58     23.18 o 
  -5   2   8     4097.54     4166.35     68.15 o 
  -4   2   8     2433.45     2834.92     59.44 o 
  -3   2   8      713.08      723.07     25.63 o 
  -2   2   8     3728.17     3482.42     51.53 o 
  -1   2   8     2027.95     2000.52     50.27 o 
   0   2   8      756.35      773.06     32.10 o 
   1   2   8     1481.39     1439.00     46.15 o 
   2   2   8     2390.41     2176.98     52.87 o 
   3   2   8       26.49       28.61     15.69 o 
   4   2   8      600.58      640.35     41.90 o 
   5   2   8        5.91      -12.07     24.36 o 
   6   2   8      459.00      494.25     39.37 o 
   7   2   8      178.14      112.22     26.27 o 
   8   2   8      250.01      264.38     54.23 o 
   9   2   8      115.04       92.36     30.70 o 
  10   2   8      291.74      309.68    153.12 o 
  11   2   8      122.79      292.26     84.88 o 
  12   2   8       13.70       24.30     55.26 o 
 -17   3   8        0.10       -9.56     72.07 o 
 -16   3   8        7.86       47.56     54.54 o 
 -15   3   8        6.18       61.88     61.58 o 
 -14   3   8       10.85      -20.09     40.04 o 
 -13   3   8       19.20       23.21     51.76 o 
 -12   3   8       10.27      -11.97     36.28 o 
 -11   3   8      322.65      327.35     48.53 o 
 -10   3   8       14.16      -21.08     23.49 o 
  -9   3   8      842.70      819.70     52.66 o 
  -8   3   8      193.59      203.61     25.76 o 
  -7   3   8      118.90      113.51     27.96 o 
  -6   3   8     1782.86     1844.28     60.25 o 
  -5   3   8      510.77      414.07     26.29 o 
  -4   3   8      184.09      168.18     22.61 o 
  -3   3   8     1047.84     1138.90     29.56 o 
  -2   3   8      624.99      586.72     23.17 o 
  -1   3   8      710.47      652.71     24.99 o 
   0   3   8      246.71      244.16     18.99 o 
   1   3   8      370.94      387.04     22.39 o 
   2   3   8      661.68      644.00     27.83 o 
   3   3   8      152.58      160.91     25.81 o 
   4   3   8       87.04       50.24     22.63 o 
   5   3   8       90.28       95.01     26.34 o 
   6   3   8       16.41       18.17     21.49 o 
   7   3   8       13.24       -7.88     24.65 o 
   8   3   8      100.39       72.83     25.62 o 
   9   3   8        2.68       27.99     31.89 o 
  10   3   8        0.04        6.16     32.80 o 
  11   3   8       21.61       98.53     61.91 o 
  12   3   8        7.71       13.31     62.58 o 
 -17   4   8        7.47       43.55     49.91 o 
 -16   4   8        0.43       50.79     91.04 o 
 -15   4   8        2.28       -4.19     40.30 o 
 -14   4   8      153.73      103.05     50.94 o 
 -13   4   8        5.71      -48.77     33.36 o 
 -12   4   8      111.15      173.97     49.42 o 
 -11   4   8        0.51      -12.78     23.63 o 
 -10   4   8      449.14      510.46     46.57 o 
  -9   4   8       13.63        0.67     23.07 o 
  -8   4   8      196.17      228.30     26.16 o 
  -7   4   8        1.93       -8.85     16.55 o 
  -6   4   8       95.45       88.44     21.52 o 
  -5   4   8      228.23      205.57     21.70 o 
  -4   4   8      150.29      185.21     20.94 o 
  -3   4   8      401.74      374.29     25.26 o 
  -2   4   8       22.03       19.79     10.84 o 
  -1   4   8      868.79      808.62     29.33 o 
   0   4   8       18.22        8.99     15.08 o 
   1   4   8       42.55       33.50     13.58 o 
   2   4   8       53.51       42.24     19.31 o 
   3   4   8      314.47      337.02     33.72 o 
   4   4   8       39.13       33.52     23.12 o 
   5   4   8      477.25      468.88     39.01 o 
   6   4   8      506.34      550.17     41.97 o 
   7   4   8        1.73       -0.47     20.98 o 
   8   4   8       59.11       42.57     24.55 o 
   9   4   8        0.11      -26.92     27.59 o 
  10   4   8        4.03      -27.11     32.83 o 
  11   4   8        0.66      -22.62     33.77 o 
  12   4   8        0.02      -29.96     58.92 o 
 -17   5   8       28.40       -8.34    154.95 o 
 -16   5   8        8.50       39.84     54.88 o 
 -15   5   8        5.94       29.07     46.53 o 
 -14   5   8      303.10      265.94     64.13 o 
 -13   5   8       70.32      150.02     49.54 o 
 -12   5   8       25.97       -6.60     39.11 o 
 -11   5   8      335.96      391.41     57.81 o 
 -10   5   8     1611.30     1544.66    103.52 o 
  -9   5   8        2.75       14.74     23.65 o 
  -8   5   8      146.89      107.79     23.06 o 
  -7   5   8      204.36      203.11     26.87 o 
  -6   5   8     2923.69     2735.72     65.66 o 
  -5   5   8      559.01      524.71     33.33 o 
  -4   5   8      413.52      380.76     26.46 o 
  -3   5   8     2268.94     2253.02     56.47 o 
  -2   5   8      783.04      758.47     34.01 o 
  -1   5   8       74.61       81.04     16.83 o 
   0   5   8       15.16       21.11     14.26 o 
   1   5   8     1333.54     1344.97     62.53 o 
   2   5   8       34.94       -8.06     15.56 o 
   3   5   8      996.66      958.27     57.58 o 
   4   5   8      453.40      502.82     39.15 o 
   5   5   8      196.31      198.03     37.96 o 
   6   5   8      251.46      331.94     50.69 o 
   7   5   8      301.13      322.47     37.40 o 
   8   5   8      148.76      116.60     37.03 o 
   9   5   8       66.56       46.32     37.99 o 
  10   5   8      115.49       83.98     38.49 o 
  11   5   8      133.50       68.29     44.31 o 
  12   5   8        2.01      -32.29     62.58 o 
 -16   6   8       61.11       47.73     55.35 o 
 -15   6   8       94.51       48.69     50.77 o 
 -14   6   8      169.66      169.65     54.78 o 
 -13   6   8       22.60       18.50     42.07 o 
 -12   6   8      185.44      222.14     39.40 o 
 -11   6   8      133.55      169.39     35.56 o 
 -10   6   8       87.61       28.36     29.44 o 
  -9   6   8      324.10      348.27     41.42 o 
  -8   6   8      479.11      452.92     43.97 o 
  -7   6   8       89.30       78.41     22.18 o 
  -6   6   8      137.01       88.01     21.88 o 
  -5   6   8     2180.47     2225.46     53.67 o 
  -4   6   8      781.30      726.59     33.98 o 
  -3   6   8        4.32        6.22     15.09 o 
  -2   6   8      654.70      528.77     29.52 o 
  -1   6   8     3186.85     3171.73     73.38 o 
   0   6   8      952.32      941.44     63.93 o 
   1   6   8       11.07       21.82     19.68 o 
   2   6   8      464.53      473.95     37.77 o 
   3   6   8     1389.62     1442.84     57.96 o 
   4   6   8       44.69       33.36     22.72 o 
   5   6   8      280.62      252.66     33.22 o 
   6   6   8      392.93      397.32     39.41 o 
   7   6   8      106.12       54.20     31.47 o 
   8   6   8      162.05      143.89     77.77 o 
   9   6   8      151.77      106.85     36.22 o 
  10   6   8       80.21       90.01     37.46 o 
  11   6   8        1.73      -24.03     32.95 o 
  12   6   8      170.84      237.34     92.87 o 
 -16   7   8       61.54       47.93     56.71 o 
 -15   7   8       60.81       44.10     59.58 o 
 -14   7   8      177.11      197.80     60.93 o 
 -13   7   8      867.33      962.14     93.55 o 
 -12   7   8      343.22      312.48     68.94 o 
 -11   7   8     1100.60     1023.03     64.64 o 
 -10   7   8     1537.77     1639.99     74.77 o 
  -9   7   8      432.83      384.03     43.95 o 
  -8   7   8       27.04       62.19     27.30 o 
  -7   7   8      656.25      728.07     40.85 o 
  -6   7   8     1923.98     1922.66     51.62 o 
  -5   7   8      699.70      705.57     35.32 o 
  -4   7   8      403.74      336.36     26.98 o 
  -3   7   8     1487.14     1609.44     46.42 o 
  -2   7   8     1329.34     1282.15     50.72 o 
  -1   7   8       84.89       98.84     23.95 o 
   0   7   8     2368.73     2206.79     72.30 o 
   1   7   8     1914.55     2021.16     63.55 o 
   2   7   8      198.09      206.18     30.86 o 
   3   7   8      708.26      625.51     42.57 o 
   4   7   8     1249.53     1307.54     57.80 o 
   5   7   8      239.93      292.72     35.59 o 
   6   7   8       69.91       63.81     26.07 o 
   7   7   8      183.67      155.25     39.69 o 
   8   7   8      643.26      551.32     69.89 o 
   9   7   8      244.88      227.03     45.97 o 
  10   7   8       94.20       39.67     36.78 o 
  11   7   8      135.28      212.48     49.84 o 
 -16   8   8       19.11      -68.90     64.91 o 
 -15   8   8      271.18      278.41     69.91 o 
 -14   8   8      174.08      167.48     57.52 o 
 -13   8   8      238.05      253.87     64.24 o 
 -12   8   8      333.05      372.66     49.19 o 
 -11   8   8      382.04      404.37     49.41 o 
 -10   8   8        0.99      -24.92     24.73 o 
  -9   8   8       13.85       40.81     27.00 o 
  -8   8   8     1995.73     1939.66     76.95 o 
  -7   8   8      408.73      435.23     44.52 o 
  -6   8   8      191.60      178.81     24.34 o 
  -5   8   8     1573.62     1685.51     50.41 o 
  -4   8   8     1079.34     1069.53     54.16 o 
  -3   8   8      114.05      100.81     21.15 o 
  -2   8   8      422.26      427.83     35.63 o 
  -1   8   8      882.17      982.90     48.18 o 
   0   8   8       55.09       14.63     21.52 o 
   1   8   8      141.65      114.63     27.70 o 
   2   8   8        9.46      -15.00     19.07 o 
   3   8   8     1129.24     1268.52     57.45 o 
   4   8   8       18.53       14.08     21.93 o 
   5   8   8      383.80      341.97     38.35 o 
   6   8   8      105.12      117.56     30.65 o 
   7   8   8        3.22       34.56     36.34 o 
   8   8   8       67.70       65.53     40.32 o 
   9   8   8       18.77       46.39     47.28 o 
  10   8   8       81.20        9.37     33.75 o 
  11   8   8       76.76       69.07     59.82 o 
 -15   9   8       39.08       44.99     57.25 o 
 -14   9   8      239.41      158.98     59.14 o 
 -13   9   8       59.29      100.86     38.30 o 
 -12   9   8       49.88       52.19     34.37 o 
 -11   9   8      198.02      208.34     42.05 o 
 -10   9   8      877.75      954.83     65.39 o 
  -9   9   8       97.30       64.30     36.10 o 
  -8   9   8       32.99       15.35     25.55 o 
  -7   9   8       89.15       89.75     59.58 o 
  -6   9   8     1301.26     1444.30     49.27 o 
  -5   9   8      108.79      104.13     31.98 o 
  -4   9   8       33.88       38.96     18.50 o 
  -3   9   8      706.42      704.56     42.99 o 
  -2   9   8      144.50      112.12     31.42 o 
  -1   9   8      258.40      233.36     31.53 o 
   0   9   8       18.50       12.21     21.14 o 
   1   9   8      771.73      875.66     49.02 o 
   2   9   8       73.26       61.70     24.07 o 
   3   9   8       32.90       -5.35     21.02 o 
   4   9   8       84.72       79.65     27.43 o 
   5   9   8       34.03       37.51     27.99 o 
   6   9   8       12.90        8.98     22.01 o 
   7   9   8      114.48      147.55     40.45 o 
   8   9   8       93.47       74.89     73.05 o 
   9   9   8       53.67       31.14     40.36 o 
  10   9   8      136.79      133.80     43.95 o 
  11   9   8       34.75       31.29     39.75 o 
 -15  10   8      103.71       97.30     71.07 o 
 -14  10   8      208.31       83.44     58.09 o 
 -13  10   8       39.14       72.44     36.91 o 
 -12  10   8       80.38       57.72     62.56 o 
 -11  10   8       24.86      -34.50     55.75 o 
 -10  10   8       92.12       67.05     38.71 o 
  -9  10   8      151.82      128.72     38.34 o 
  -8  10   8       16.26        7.02     25.87 o 
  -7  10   8        9.25      -17.04     23.34 o 
  -6  10   8      459.79      448.64     34.04 o 
  -5  10   8      646.14      663.49     38.47 o 
  -4  10   8       77.50       28.46     39.35 o 
  -3  10   8       11.72        1.35     21.12 o 
  -2  10   8        0.25        7.65     22.92 o 
  -1  10   8      264.75      215.97     57.70 o 
   0  10   8      659.34      659.67     56.84 o 
   1  10   8      474.16      449.41     39.81 o 
   2  10   8      339.23      368.09     54.29 o 
   3  10   8       53.58       23.76     25.94 o 
   4  10   8       27.02        9.30     20.84 o 
   5  10   8       12.16       45.17     24.44 o 
   6  10   8       32.78       49.18     24.63 o 
   7  10   8       21.03       -5.12     32.28 o 
   8  10   8       57.57       86.99     44.04 o 
   9  10   8       25.35       48.57     37.27 o 
  10  10   8        2.60       40.86     38.30 o 
 -14  11   8      160.36      155.96     74.40 o 
 -13  11   8       11.78      -19.88     32.05 o 
 -12  11   8       14.87       78.22     37.14 o 
 -11  11   8        1.88       30.46     31.47 o 
 -10  11   8      180.61      131.04     38.11 o 
  -9  11   8       24.01       26.70     29.36 o 
  -8  11   8       13.38       -9.54     26.55 o 
  -7  11   8       67.56       51.48     43.73 o 
  -6  11   8        5.74       -2.23     22.72 o 
  -5  11   8       20.41       28.02     28.12 o 
  -4  11   8      730.89      702.20     48.38 o 
  -3  11   8      153.37      108.45     34.21 o 
  -2  11   8      171.29      171.18     30.27 o 
  -1  11   8      197.66      191.67     30.47 o 
   0  11   8     1006.69      920.36     72.84 o 
   1  11   8       92.79      101.92     30.70 o 
   2  11   8      285.48      302.87     37.21 o 
   3  11   8       34.15       67.09     24.46 o 
   4  11   8       22.21       22.41     22.84 o 
   5  11   8      318.43      202.30     47.15 o 
   6  11   8      240.22      276.89     48.96 o 
   7  11   8       11.26       -3.49     34.09 o 
   8  11   8       23.37       84.76     73.57 o 
   9  11   8       52.96       74.91     38.75 o 
  10  11   8      215.47      194.10     56.95 o 
 -14  12   8      173.33      229.29     51.17 o 
 -13  12   8       56.83       27.76     36.40 o 
 -12  12   8      351.05      358.42     64.20 o 
 -11  12   8      163.31      137.23     42.18 o 
 -10  12   8      120.82      120.91     38.05 o 
  -9  12   8       15.04       59.00     33.06 o 
  -8  12   8      290.36      185.57     60.06 o 
  -7  12   8        5.43      -16.79     36.91 o 
  -6  12   8      537.77      415.36     48.34 o 
  -5  12   8        0.85       23.92     22.72 o 
  -4  12   8      137.30      160.33     31.10 o 
  -3  12   8       10.09       -6.39     20.41 o 
  -2  12   8       31.67       44.66     22.97 o 
  -1  12   8      268.91      274.39     49.42 o 
   0  12   8      337.88      292.70     37.33 o 
   1  12   8      497.84      474.45     41.98 o 
   2  12   8       10.57       19.23     36.83 o 
   3  12   8       92.49       95.28     27.52 o 
   4  12   8       55.47       92.89     26.69 o 
   5  12   8       60.91       53.24     26.39 o 
   6  12   8       17.64       11.68     31.24 o 
   7  12   8       44.30       78.61     37.14 o 
   8  12   8       11.37      -21.24     38.27 o 
   9  12   8        2.46       18.75     34.81 o 
 -13  13   8      360.54      429.28     63.58 o 
 -12  13   8        5.07       25.43     34.57 o 
 -11  13   8       56.99       89.68     49.95 o 
 -10  13   8      161.04       90.78     38.14 o 
  -9  13   8      426.08      371.18     75.95 o 
  -8  13   8       39.31       43.47     32.89 o 
  -7  13   8        7.30       18.20     35.56 o 
  -6  13   8      640.39      725.60     60.03 o 
  -5  13   8      915.11      875.18     52.61 o 
  -4  13   8      507.67      508.07     42.87 o 
  -3  13   8       85.37       69.22     25.95 o 
  -2  13   8      172.16      177.19     31.36 o 
  -1  13   8       82.87       31.11     23.63 o 
   0  13   8      345.10      376.13     41.34 o 
   1  13   8      152.52      166.33     37.17 o 
   2  13   8       27.14       40.56     26.15 o 
   3  13   8       86.86       69.25     28.35 o 
   4  13   8      998.24     1135.59     61.84 o 
   5  13   8      113.83      126.85     41.24 o 
   6  13   8      187.85       83.94     46.85 o 
   7  13   8      301.10      283.21     51.07 o 
   8  13   8        4.39       20.21     35.76 o 
   9  13   8       59.00      -13.42     36.93 o 
 -13  14   8       85.73       42.67     55.01 o 
 -12  14   8      363.62      297.38     73.41 o 
 -11  14   8      224.53      168.55     81.00 o 
 -10  14   8        4.96       -3.46     34.00 o 
  -9  14   8      304.69      340.99     74.66 o 
  -8  14   8       67.14       40.49     37.18 o 
  -7  14   8      165.16      192.32     50.84 o 
  -6  14   8       73.01      149.89     46.63 o 
  -5  14   8     1145.94     1286.03     75.54 o 
  -4  14   8     1228.50     1348.90     63.00 o 
  -3  14   8       23.90       13.69     24.31 o 
  -2  14   8      950.98     1002.02     80.69 o 
  -1  14   8     1769.94     1884.51    118.13 o 
   0  14   8      897.94      963.97     57.31 o 
   1  14   8       72.18       61.50     41.46 o 
   2  14   8     1065.13     1075.04     61.32 o 
   3  14   8      751.48      690.93     53.11 o 
   4  14   8        6.67       33.94     25.89 o 
   5  14   8      279.19      401.87     56.55 o 
   6  14   8      427.69      353.34     55.29 o 
   7  14   8       59.00       73.86     39.38 o 
   8  14   8       68.42      108.51     40.79 o 
 -12  15   8       53.24       24.03     40.03 o 
 -11  15   8      169.79      197.24     50.46 o 
 -10  15   8      201.37      175.12     48.41 o 
  -9  15   8      112.55       63.32     63.25 o 
  -8  15   8        2.80       13.49     32.15 o 
  -7  15   8      236.82      240.43     54.72 o 
  -6  15   8       28.63       10.64     35.68 o 
  -5  15   8       79.97       11.55     27.90 o 
  -4  15   8       55.76       62.31     26.89 o 
  -3  15   8      523.56      478.30     53.91 o 
  -2  15   8      174.13      287.15     45.55 o 
  -1  15   8        0.63      -18.36     23.37 o 
   0  15   8       36.48       49.54     26.68 o 
   1  15   8      180.51      185.78     34.19 o 
   2  15   8       32.06       71.14     27.50 o 
   3  15   8       64.05       54.62     27.17 o 
   4  15   8      344.61      345.14     50.54 o 
   5  15   8      430.10      457.75     58.36 o 
   6  15   8        7.16       34.08     36.18 o 
   7  15   8       75.48       94.24     41.37 o 
 -11  16   8      103.95       77.19     45.49 o 
 -10  16   8        1.60      -11.45     34.82 o 
  -9  16   8        0.33       14.45     38.48 o 
  -8  16   8       13.69       -0.66     34.11 o 
  -7  16   8        6.43       40.35     41.71 o 
  -6  16   8       76.78       80.74     43.66 o 
  -5  16   8        2.54       14.78     29.67 o 
  -4  16   8        0.55       17.50     24.57 o 
  -3  16   8       39.45       24.86     25.72 o 
  -2  16   8       22.15       26.55     25.39 o 
  -1  16   8       27.86       36.61     26.59 o 
   0  16   8      120.37       90.67     30.27 o 
   1  16   8       15.88       34.62     24.40 o 
   2  16   8      109.79      135.41     32.93 o 
   3  16   8        8.74        7.27     26.93 o 
   4  16   8        4.44      -17.42     33.24 o 
   5  16   8      117.66      142.98     44.52 o 
   6  16   8       24.98      -10.42     34.96 o 
 -10  17   8       64.21       94.92     47.81 o 
  -9  17   8        0.23       43.55     46.44 o 
  -8  17   8        2.49       41.14     42.23 o 
  -7  17   8       18.60       47.67     41.83 o 
  -6  17   8      105.53       69.21     44.33 o 
  -5  17   8       23.55       34.63     42.45 o 
  -4  17   8       60.70       74.61     47.01 o 
  -3  17   8        2.33      -32.42     21.61 o 
  -2  17   8       34.90      -33.89     22.59 o 
  -1  17   8       10.08      -23.29     23.41 o 
   0  17   8       63.35       94.57     30.71 o 
   1  17   8        7.23       20.95     26.24 o 
   2  17   8        6.57       34.38     26.22 o 
   3  17   8       17.08      -26.29     26.04 o 
   4  17   8       43.57       78.32     38.69 o 
   5  17   8        1.47       31.25     34.59 o 
  -8  18   8       45.85      140.98     54.26 o 
  -7  18   8       21.35       41.94     43.66 o 
  -6  18   8        6.14       -2.76     39.04 o 
  -5  18   8        0.04        6.90     30.94 o 
  -4  18   8       12.37        5.74     33.87 o 
  -3  18   8        0.02        4.85     26.97 o 
  -2  18   8        1.03       14.03     31.81 o 
  -1  18   8        3.47       -3.42     27.72 o 
   0  18   8       12.72       31.44     28.50 o 
   1  18   8       19.47       12.93     46.59 o 
   2  18   8        0.99        3.75     26.63 o 
   3  18   8       38.41       63.27     80.02 o 
   4  18   8       23.90       61.60     40.98 o 
  -7  19   8      143.23      186.76     59.88 o 
  -6  19   8      150.54      178.39    146.13 o 
  -5  19   8        7.97      -25.03     37.80 o 
  -4  19   8        1.90       49.83     34.28 o 
  -3  19   8      159.78      195.73     55.94 o 
  -2  19   8       10.16       59.71     31.20 o 
  -1  19   8        5.23       49.90     31.10 o 
   0  19   8        0.25       33.83     26.52 o 
   1  19   8       73.44       79.29     33.21 o 
   2  19   8        1.62        8.09     30.14 o 
  -3  20   8       20.26      103.29     40.85 o 
  -2  20   8      118.78      163.06     39.41 o 
 -17   1   9       28.01       74.11     59.28 o 
 -16   1   9       12.04       44.60     52.96 o 
 -15   1   9       10.60       19.12     44.58 o 
 -14   1   9       68.76      150.69     73.40 o 
 -13   1   9      165.14      158.45     56.80 o 
 -12   1   9      104.81      145.01     62.58 o 
 -11   1   9      132.25      102.14     41.87 o 
 -10   1   9      919.48     1013.72     58.34 o 
  -9   1   9      447.98      471.68     34.47 o 
  -8   1   9      106.64      145.12     25.20 o 
  -7   1   9       67.70       95.31     22.11 o 
  -6   1   9     2033.67     2028.63     57.86 o 
  -5   1   9      393.33      371.62     26.08 o 
  -4   1   9      109.50      121.71     16.20 o 
  -3   1   9      273.89      296.56     20.73 o 
  -2   1   9     1047.70     1057.17     32.42 o 
  -1   1   9        0.40       -6.59     12.73 o 
   0   1   9     1219.72     1189.41     35.95 o 
   1   1   9     1425.22     1462.05     45.33 o 
   2   1   9      109.91      122.65     19.99 o 
   3   1   9      322.86      318.45     31.93 o 
   4   1   9      465.55      444.26     31.99 o 
   5   1   9      130.71      110.48     23.39 o 
   6   1   9        8.14      -10.59     18.05 o 
   7   1   9      177.86      155.83     28.31 o 
   8   1   9       54.30       92.23     34.59 o 
   9   1   9       45.18       52.33     28.82 o 
  10   1   9        0.17       16.72     35.22 o 
  11   1   9      144.75      156.45     72.57 o 
  12   1   9        9.27       43.94     66.91 o 
 -17   2   9        2.90      -66.80     44.54 o 
 -16   2   9      101.36       59.58     55.41 o 
 -15   2   9      308.22      392.33     81.29 o 
 -14   2   9      231.27      221.62     61.90 o 
 -13   2   9      156.50       88.97     49.93 o 
 -12   2   9       66.43       93.78     43.53 o 
 -11   2   9      218.57      216.11     51.53 o 
 -10   2   9      273.81      295.70     38.83 o 
  -9   2   9      508.09      618.25     60.73 o 
  -8   2   9     1125.35     1148.89     47.01 o 
  -7   2   9      672.99      657.41     38.12 o 
  -6   2   9        0.80       -7.92     17.09 o 
  -5   2   9     3071.21     3023.89     60.82 o 
  -4   2   9      890.49      849.07     29.50 o 
  -3   2   9      144.01      160.87     17.32 o 
  -2   2   9      692.46      675.08     33.37 o 
  -1   2   9     1635.36     1760.93     56.79 o 
   0   2   9     2250.84     2160.06     50.12 o 
   1   2   9      136.35      142.87     18.84 o 
   2   2   9     1619.07     1627.01     47.40 o 
   3   2   9     1144.14     1204.17     44.08 o 
   4   2   9       21.55       62.04     20.31 o 
   5   2   9      174.59      144.58     25.21 o 
   6   2   9      327.14      344.26     31.69 o 
   7   2   9       15.82        4.77     24.48 o 
   8   2   9        9.47       35.06     25.51 o 
   9   2   9      178.88      151.27     44.83 o 
  10   2   9      297.62      299.24     56.94 o 
  11   2   9        4.19       76.56     60.92 o 
  12   2   9      122.43       98.20     68.90 o 
 -17   3   9      150.38      200.81    136.14 o 
 -16   3   9       80.81      101.77    103.52 o 
 -15   3   9      100.24       38.90     48.62 o 
 -14   3   9      540.55      498.23    112.84 o 
 -13   3   9      524.58      626.58    162.94 o 
 -12   3   9      214.86      279.89     84.05 o 
 -11   3   9      358.78      358.67     44.56 o 
 -10   3   9      867.85      883.95     57.86 o 
  -9   3   9      782.05      748.46     53.01 o 
  -8   3   9       55.08       23.81     19.61 o 
  -7   3   9      277.04      302.38     30.07 o 
  -6   3   9     2335.92     2203.93     61.24 o 
  -5   3   9      648.91      626.65     32.34 o 
  -4   3   9      159.83      118.55     20.06 o 
  -3   3   9      166.74      212.47     26.85 o 
  -2   3   9      532.65      527.78     25.88 o 
  -1   3   9       36.55       17.67     17.14 o 
   0   3   9       58.75       38.99     15.45 o 
   1   3   9     2690.24     2703.57     58.28 o 
   2   3   9     3408.28     3306.80     84.39 o 
   3   3   9      543.01      513.78     35.76 o 
   4   3   9     1518.43     1462.79     49.96 o 
   5   3   9      146.59      136.91     25.39 o 
   6   3   9       49.06       61.17     31.45 o 
   7   3   9      409.11      500.32     42.66 o 
   8   3   9      649.49      619.65     53.11 o 
   9   3   9      387.77      356.89     95.70 o 
  10   3   9       32.01       53.96     38.02 o 
  11   3   9      303.79      249.99     81.22 o 
 -16   4   9       69.56      118.70     96.53 o 
 -15   4   9      634.97      693.66    103.69 o 
 -14   4   9      736.15      672.70     87.20 o 
 -13   4   9        7.59        5.33     39.05 o 
 -12   4   9      647.35      617.37     76.61 o 
 -11   4   9      428.37      541.99     51.42 o 
 -10   4   9        0.48       -3.24     23.96 o 
  -9   4   9      104.91      116.83     30.03 o 
  -8   4   9      757.65      799.61     42.15 o 
  -7   4   9      335.80      341.34     32.82 o 
  -6   4   9       53.73       61.24     21.59 o 
  -5   4   9      820.07      882.29     37.54 o 
  -4   4   9     1202.04     1221.24     41.39 o 
  -3   4   9      185.20      196.19     22.61 o 
  -2   4   9     3232.17     3064.62     61.40 o 
  -1   4   9     1259.74     1393.27     42.21 o 
   0   4   9      418.85      431.44     35.42 o 
   1   4   9      276.15      346.38     36.27 o 
   2   4   9      477.26      448.01     31.01 o 
   3   4   9     2035.65     1986.81     56.23 o 
   4   4   9       52.13       72.18     22.45 o 
   5   4   9       18.36       41.90     22.77 o 
   6   4   9      684.86      747.80     48.05 o 
   7   4   9      248.09      284.22     50.74 o 
   8   4   9       11.64       26.69     25.79 o 
   9   4   9      138.46      114.83     94.70 o 
  10   4   9      200.95      219.83     50.53 o 
  11   4   9       69.47      106.07     56.09 o 
 -16   5   9      156.90      115.45     62.37 o 
 -15   5   9       41.28      -37.67     44.69 o 
 -14   5   9      124.60       -3.75     39.16 o 
 -13   5   9      732.95      867.96     89.91 o 
 -12   5   9       19.72       77.36     40.95 o 
 -11   5   9     1163.90     1121.25     66.71 o 
 -10   5   9      692.69      671.77     54.22 o 
  -9   5   9      585.97      514.35     47.96 o 
  -8   5   9      237.79      267.59     29.92 o 
  -7   5   9      415.00      465.63     41.30 o 
  -6   5   9     1257.90     1287.90     49.24 o 
  -5   5   9     1022.47     1001.26     39.66 o 
  -4   5   9        4.96       10.03     16.41 o 
  -3   5   9      900.79      934.28     37.82 o 
  -2   5   9       37.97       51.06     17.71 o 
  -1   5   9       28.04        4.45     26.81 o 
   0   5   9       55.83       20.06     37.38 o 
   1   5   9     3693.24     3667.13     96.96 o 
   2   5   9     1569.65     1655.21     58.86 o 
   3   5   9        0.39       -1.13     23.69 o 
   4   5   9     1416.05     1366.32     58.41 o 
   5   5   9      549.39      575.43     49.25 o 
   6   5   9        0.68       33.43     22.07 o 
   7   5   9      180.40      183.83     32.27 o 
   8   5   9      169.89      237.32     43.15 o 
   9   5   9      235.55      219.57     45.31 o 
  10   5   9        0.16       15.19     37.89 o 
  11   5   9       54.42      -25.67     44.77 o 
 -16   6   9        1.17       17.63     54.06 o 
 -15   6   9      178.03       53.25     69.40 o 
 -14   6   9       58.26      116.16     67.74 o 
 -13   6   9        0.08      -31.03     33.88 o 
 -12   6   9       53.92       50.75     39.43 o 
 -11   6   9        0.96       -1.47     24.91 o 
 -10   6   9        6.33       20.04     26.11 o 
  -9   6   9        8.73       25.05     26.86 o 
  -8   6   9      392.29      392.55     43.75 o 
  -7   6   9       21.35       26.43     20.32 o 
  -6   6   9       75.58      101.15     21.36 o 
  -5   6   9       72.13      128.63     21.34 o 
  -4   6   9     1219.19     1182.43     42.79 o 
  -3   6   9       71.76       73.91     36.18 o 
  -2   6   9      365.00      344.15     44.41 o 
  -1   6   9        2.57       39.46     22.60 o 
   0   6   9     1205.27     1205.99     53.35 o 
   1   6   9       80.09      106.07     26.43 o 
   2   6   9        1.98      -11.48     20.03 o 
   3   6   9      120.66      133.71     27.39 o 
   4   6   9        8.10        7.07     21.38 o 
   5   6   9       76.10       72.18     25.76 o 
   6   6   9      168.60      185.53     40.17 o 
   7   6   9       11.11       -4.55     22.72 o 
   8   6   9       51.32       83.47     35.72 o 
   9   6   9       45.47       78.60     37.15 o 
  10   6   9       41.73       48.79     38.73 o 
  11   6   9       28.82       24.71     46.19 o 
 -16   7   9       10.15      -40.70     50.23 o 
 -15   7   9       29.07        4.81     70.74 o 
 -14   7   9        0.60      -57.55     60.42 o 
 -13   7   9      110.45       91.24     46.10 o 
 -12   7   9        2.43      -26.73     24.62 o 
 -11   7   9       42.53       17.00     25.55 o 
 -10   7   9        1.80      -12.08     38.15 o 
  -9   7   9       22.48       -4.01     21.65 o 
  -8   7   9       50.21       34.22     29.91 o 
  -7   7   9       31.75       40.14     20.51 o 
  -6   7   9      732.83      740.27     42.31 o 
  -5   7   9       26.79       57.01     19.72 o 
  -4   7   9      562.99      698.75     36.56 o 
  -3   7   9       77.81       80.18     23.58 o 
  -2   7   9      203.41      237.53     30.39 o 
  -1   7   9      298.75      331.53     35.09 o 
   0   7   9        9.21       -7.23     28.97 o 
   1   7   9     1369.47     1493.38     67.28 o 
   2   7   9       94.09       76.55     24.24 o 
   3   7   9      171.04      220.53     32.66 o 
   4   7   9        2.96       11.83     21.68 o 
   5   7   9       14.48       10.11     22.58 o 
   6   7   9       22.88        5.45     30.41 o 
   7   7   9        5.07       -1.77     22.72 o 
   8   7   9       19.35      -17.16     28.12 o 
   9   7   9        3.96       55.35     35.05 o 
  10   7   9       22.77        6.60     35.41 o 
  11   7   9        0.99      -59.84     39.89 o 
 -15   8   9       17.08       55.61     48.71 o 
 -14   8   9        0.23       -2.79     42.27 o 
 -13   8   9       11.78       23.09     47.07 o 
 -12   8   9      628.27      578.90     57.80 o 
 -11   8   9       36.32       12.86     25.96 o 
 -10   8   9        2.35       -1.47     25.00 o 
  -9   8   9       45.94       15.77     28.22 o 
  -8   8   9      370.66      420.59     46.62 o 
  -7   8   9       73.79      113.31     25.49 o 
  -6   8   9       29.88       48.03     18.18 o 
  -5   8   9      540.18      466.14     32.50 o 
  -4   8   9     1720.71     1602.07     78.17 o 
  -3   8   9      453.07      513.21     39.05 o 
  -2   8   9       13.70       26.89     19.43 o 
  -1   8   9       95.05       48.65     24.65 o 
   0   8   9     1093.60     1126.17     71.94 o 
   1   8   9       34.00       13.57     19.90 o 
   2   8   9      100.93      110.19     27.18 o 
   3   8   9      698.72      761.31     48.66 o 
   4   8   9      416.52      399.63     40.03 o 
   5   8   9      138.01      156.79     30.74 o 
   6   8   9        0.85       -4.39     20.32 o 
   7   8   9       74.48       79.59     35.28 o 
   8   8   9       52.98       46.55     64.80 o 
   9   8   9        0.15      -24.95     32.73 o 
  10   8   9       15.57       60.06     37.25 o 
 -15   9   9        0.08      -33.90     47.31 o 
 -14   9   9      144.23      181.32     60.02 o 
 -13   9   9       24.39       11.85     37.55 o 
 -12   9   9      769.82      919.93     69.29 o 
 -11   9   9       72.95       61.65     32.52 o 
 -10   9   9      201.76      247.14     41.64 o 
  -9   9   9       21.45       30.78     27.29 o 
  -8   9   9     1166.27     1221.74     99.75 o 
  -7   9   9      503.76      534.20     49.58 o 
  -6   9   9      773.22      835.71     44.50 o 
  -5   9   9     1072.83     1063.79     51.41 o 
  -4   9   9      115.23      124.82     26.01 o 
  -3   9   9     3405.62     3679.46     98.50 o 
  -2   9   9       32.78       40.00     22.20 o 
  -1   9   9       93.19       75.22     23.96 o 
   0   9   9       42.16       56.21     24.16 o 
   1   9   9      321.22      322.63     36.40 o 
   2   9   9      165.99      140.26     29.18 o 
   3   9   9        1.56      -26.26     17.50 o 
   4   9   9      233.10      203.73     32.39 o 
   5   9   9      793.49      750.50     51.78 o 
   6   9   9      111.68       61.98     41.99 o 
   7   9   9       17.25      -27.68     28.43 o 
   8   9   9      123.83      154.06     65.11 o 
   9   9   9      186.98      116.40     42.96 o 
  10   9   9       13.33       25.95     39.91 o 
 -15  10   9      183.97      218.98     69.42 o 
 -14  10   9      316.48      355.53     88.88 o 
 -13  10   9        2.18       -7.76     32.09 o 
 -12  10   9       39.78       86.68     34.62 o 
 -11  10   9     1301.19     1395.43     82.69 o 
 -10  10   9      234.18      286.77     48.37 o 
  -9  10   9        1.59       -4.34     34.68 o 
  -8  10   9       67.47       83.09     32.70 o 
  -7  10   9     2858.15     2791.24     94.88 o 
  -6  10   9      242.91      213.99     27.32 o 
  -5  10   9     1144.60     1333.55     58.34 o 
  -4  10   9      302.68      249.88     33.60 o 
  -3  10   9      443.76      447.51     40.29 o 
  -2  10   9      800.45      881.88     50.32 o 
  -1  10   9     1023.87     1002.18     53.66 o 
   0  10   9     1106.13     1063.56     55.80 o 
   1  10   9      193.95      181.35     31.02 o 
   2  10   9     2394.27     2414.91     76.70 o 
   3  10   9      868.02      870.19     87.13 o 
   4  10   9      164.81      140.18     31.54 o 
   5  10   9       54.28       57.01     25.83 o 
   6  10   9      421.82      366.31     61.59 o 
   7  10   9       29.33        4.87     30.68 o 
   8  10   9      137.78      191.53     46.09 o 
   9  10   9        0.67       22.54     48.15 o 
 -14  11   9       36.67      103.09     57.72 o 
 -13  11   9      335.17      417.83     62.83 o 
 -12  11   9       22.37      -29.86     29.83 o 
 -11  11   9      108.19       14.34     30.27 o 
 -10  11   9      210.10      263.26     45.86 o 
  -9  11   9      827.86      808.05     63.44 o 
  -8  11   9        7.60       38.79     28.79 o 
  -7  11   9       71.31       98.48     34.08 o 
  -6  11   9     1700.94     1724.31     82.22 o 
  -5  11   9      254.37      238.16     33.47 o 
  -4  11   9      378.58      408.27     40.46 o 
  -3  11   9      118.85      160.22     30.19 o 
  -2  11   9      758.88      777.70     49.57 o 
  -1  11   9       33.37       19.71     21.62 o 
   0  11   9       26.72       23.80     29.16 o 
   1  11   9        7.56      -24.07     19.81 o 
   2  11   9      484.88      408.25     41.25 o 
   3  11   9      721.84      765.14     52.11 o 
   4  11   9      437.83      455.50     45.59 o 
   5  11   9       33.94       10.81     24.73 o 
   6  11   9       30.39       30.41     32.69 o 
   7  11   9      101.80       62.92     37.71 o 
   8  11   9      140.47      202.11     48.56 o 
   9  11   9       40.33       78.12     52.51 o 
 -14  12   9      235.97      216.88     51.46 o 
 -13  12   9        0.98       11.79     36.83 o 
 -12  12   9      293.17      274.25     76.57 o 
 -11  12   9        4.52       -6.07     51.72 o 
 -10  12   9      215.01      178.26     50.96 o 
  -9  12   9      125.97       85.13     37.06 o 
  -8  12   9      709.15      718.15     62.04 o 
  -7  12   9      122.68      168.40     97.20 o 
  -6  12   9        0.02       13.60     25.29 o 
  -5  12   9      563.52      524.95     44.51 o 
  -4  12   9      438.39      457.17     42.09 o 
  -3  12   9       13.42       17.04     23.00 o 
  -2  12   9        6.99      -12.69     19.47 o 
  -1  12   9     1145.43     1065.37     85.09 o 
   0  12   9      564.02      572.48     74.86 o 
   1  12   9       18.59        6.89     22.85 o 
   2  12   9       66.39       33.39     25.57 o 
   3  12   9      954.95      880.35     56.14 o 
   4  12   9        0.62       -2.93     32.56 o 
   5  12   9        0.63       39.75     32.29 o 
   6  12   9       13.39       42.99     33.12 o 
   7  12   9      515.79      452.54     86.89 o 
   8  12   9        4.47      100.97     38.11 o 
 -13  13   9       25.31        8.02     42.37 o 
 -12  13   9       15.68        0.62     52.42 o 
 -11  13   9        3.87      -17.57     32.01 o 
 -10  13   9       91.84       66.95     40.25 o 
  -9  13   9       12.89      -49.60     57.75 o 
  -8  13   9       43.43       99.56     90.37 o 
  -7  13   9       49.71       82.25     41.08 o 
  -6  13   9        4.15       -7.26     28.65 o 
  -5  13   9       38.07       64.63     26.07 o 
  -4  13   9       43.37       29.72     23.84 o 
  -3  13   9       32.06       27.82     23.23 o 
  -2  13   9        4.30        1.62     22.03 o 
  -1  13   9      162.91      126.17     30.60 o 
   0  13   9       22.53        9.84     22.28 o 
   1  13   9        0.64        7.77     22.88 o 
   2  13   9        3.09      -17.79     23.17 o 
   3  13   9       20.31       41.98     33.06 o 
   4  13   9       10.39       12.84     25.72 o 
   5  13   9       64.08       93.04     40.21 o 
   6  13   9        0.06       26.94     35.70 o 
   7  13   9       60.60       56.17     37.36 o 
   8  13   9       38.71       48.49     40.51 o 
 -12  14   9       20.15        4.20     51.66 o 
 -11  14   9       26.76      -30.16     50.17 o 
 -10  14   9        2.87       -6.83     36.47 o 
  -9  14   9       86.16       33.60     53.43 o 
  -8  14   9       14.66      -16.55     42.27 o 
  -7  14   9       30.04      120.99     43.41 o 
  -6  14   9       10.96       22.48     26.61 o 
  -5  14   9       39.47       -6.68     25.49 o 
  -4  14   9        3.35      -32.43     21.62 o 
  -3  14   9       11.88       14.80     23.60 o 
  -2  14   9        0.08       15.37     23.69 o 
  -1  14   9       74.56       78.31     27.55 o 
   0  14   9       84.86       28.16     25.76 o 
   1  14   9       38.68       72.76     29.23 o 
   2  14   9        0.62        1.06     25.03 o 
   3  14   9      169.75      103.63     53.89 o 
   4  14   9        2.18      -29.96     23.10 o 
   5  14   9       99.45       68.56     57.04 o 
   6  14   9       42.51        3.30     32.85 o 
   7  14   9      156.47      193.09     48.01 o 
 -11  15   9        0.68       32.68     57.09 o 
 -10  15   9       85.80       43.40     46.34 o 
  -9  15   9       76.45      118.92     50.94 o 
  -8  15   9       10.87      -32.83     36.17 o 
  -7  15   9      143.99      212.11     53.27 o 
  -6  15   9      528.50      541.96     73.98 o 
  -5  15   9        1.59        6.53     29.26 o 
  -4  15   9       34.85       22.30     24.42 o 
  -3  15   9        0.38       16.06     23.79 o 
  -2  15   9      331.63      213.22     45.36 o 
  -1  15   9      159.87      223.52     36.23 o 
   0  15   9       27.93       60.51     28.08 o 
   1  15   9      154.17      231.82     39.00 o 
   2  15   9      128.34       66.31     36.76 o 
   3  15   9       21.52      -13.37     23.69 o 
   4  15   9       64.34       67.61     30.24 o 
   5  15   9      172.66      189.44     46.30 o 
   6  15   9       91.72       68.01     41.67 o 
 -10  16   9       29.44       35.07     44.31 o 
  -9  16   9       21.98       24.16     41.32 o 
  -8  16   9       64.72       31.63     71.73 o 
  -7  16   9      499.84      531.99     79.14 o 
  -6  16   9       14.50        4.59     37.54 o 
  -5  16   9      201.80      186.71     42.12 o 
  -4  16   9      216.61      214.22     36.97 o 
  -3  16   9       30.31       12.50     24.79 o 
  -2  16   9       12.17        6.19     24.12 o 
  -1  16   9       10.53       20.94     26.65 o 
   0  16   9       71.60      104.78     44.44 o 
   1  16   9        3.07       -3.65     36.76 o 
   2  16   9       67.96       98.29     33.70 o 
   3  16   9       89.43       72.45     30.17 o 
   4  16   9       34.12       45.56     36.65 o 
   5  16   9       71.04      106.37     43.36 o 
  -9  17   9      122.08      140.84     54.96 o 
  -8  17   9       28.42       33.20     63.25 o 
  -7  17   9      356.59      323.77     67.18 o 
  -6  17   9      875.26      976.96    274.12 o 
  -5  17   9      287.06      388.78     56.46 o 
  -4  17   9       85.27      100.85     56.02 o 
  -3  17   9      718.16      770.76     68.47 o 
  -2  17   9      421.63      445.37     49.03 o 
  -1  17   9      102.09      128.09     34.74 o 
   0  17   9      142.06      204.58     42.23 o 
   1  17   9      259.48      302.77     55.41 o 
   2  17   9        6.57       54.39     32.09 o 
   3  17   9       39.61       49.65     30.30 o 
   4  17   9      281.30      243.16     49.98 o 
  -7  18   9      129.44      114.87     50.02 o 
  -6  18   9        6.08      -29.51     40.48 o 
  -5  18   9      120.05      150.89     42.35 o 
  -4  18   9      230.51      193.81     47.31 o 
  -3  18   9        4.21       15.67     28.63 o 
  -2  18   9      397.49      396.66     50.00 o 
  -1  18   9      111.39      184.75     38.49 o 
   0  18   9        1.44       35.44     28.51 o 
   1  18   9        6.62       59.87     29.92 o 
   2  18   9      260.65      274.15     44.44 o 
  -5  19   9        6.63      -42.32     29.52 o 
  -4  19   9       62.63       39.93     35.62 o 
  -3  19   9       75.39       42.38     38.11 o 
  -2  19   9       91.16       79.18     32.95 o 
  -1  19   9        9.49       19.06     30.90 o 
   0  19   9       59.99       40.74     32.39 o 
 -16   0  10       15.46       95.53     79.22 o 
 -15   0  10        4.37       -0.67     65.91 o 
 -14   0  10      136.67      276.62    102.52 o 
 -13   0  10        0.25        2.00     53.93 o 
 -12   0  10        1.94       27.96     50.93 o 
 -11   0  10      172.01      234.34     72.23 o 
 -10   0  10      114.39      105.66     35.65 o 
  -9   0  10       49.29       95.34     34.05 o 
  -8   0  10      311.62      252.32     43.73 o 
  -7   0  10      183.96      169.55     38.07 o 
  -6   0  10        7.98       30.70     27.27 o 
  -5   0  10     1450.93     1449.87     54.83 o 
  -4   0  10     1084.77      977.72     47.52 o 
  -3   0  10      198.20      246.04     30.31 o 
  -2   0  10     3904.22     4051.98     89.92 o 
  -1   0  10     2303.03     2435.88     83.50 o 
   0   0  10      739.85      675.77     44.35 o 
   1   0  10      759.80      813.39     48.96 o 
   2   0  10        4.51       38.07     29.61 o 
   3   0  10     1409.76     1347.79    167.77 o 
   4   0  10      384.43      443.24     74.73 o 
   5   0  10        2.02       -2.09     42.44 o 
   6   0  10     1112.61     1217.79     79.54 o 
   7   0  10      112.34      166.64     43.11 o 
   8   0  10       15.10       20.61     50.43 o 
   9   0  10        8.78       -5.81     31.31 o 
  10   0  10      131.44       84.22     66.57 o 
  11   0  10      174.27      149.46     74.23 o 
 -16   1  10        0.81       35.75     55.77 o 
 -15   1  10       55.09      157.29     63.31 o 
 -14   1  10       22.55       66.61     71.23 o 
 -13   1  10      170.62      194.17     90.04 o 
 -12   1  10      213.44      206.02     63.08 o 
 -11   1  10     1530.56     1607.15    239.50 o 
 -10   1  10     3366.26     3270.40    115.22 o 
  -9   1  10       95.93       48.77     21.87 o 
  -8   1  10        4.43      -21.85     16.89 o 
  -7   1  10      194.32      279.91     37.38 o 
  -6   1  10     3498.46     3221.66     76.36 o 
  -5   1  10     1393.74     1415.80     44.03 o 
  -4   1  10      128.95      110.16     17.54 o 
  -3   1  10     3928.17     3957.36     62.51 o 
  -2   1  10     1538.41     1485.48     39.66 o 
  -1   1  10      104.85      119.12     20.15 o 
   0   1  10      339.97      358.81     31.81 o 
   1   1  10     1522.36     1576.18     45.51 o 
   2   1  10      613.29      624.99     35.38 o 
   3   1  10        0.49       25.78     19.43 o 
   4   1  10      598.32      630.31     43.20 o 
   5   1  10     1049.24     1088.98     51.69 o 
   6   1  10       37.16        8.69     20.54 o 
   7   1  10      164.81      157.94     29.14 o 
   8   1  10      354.67      416.34     40.76 o 
   9   1  10      522.13      495.94     46.03 o 
  10   1  10        1.29       27.06     36.60 o 
  11   1  10       45.72       57.76     43.17 o 
 -16   2  10       13.35       40.82    107.52 o 
 -15   2  10       76.37      194.73     88.21 o 
 -14   2  10       87.61       84.86     52.25 o 
 -13   2  10      316.28      394.92     81.89 o 
 -12   2  10        7.02       10.10     36.81 o 
 -11   2  10     1176.35     1209.72     94.85 o 
 -10   2  10      688.58      727.99     55.49 o 
  -9   2  10       40.89       42.95     21.63 o 
  -8   2  10      341.87      259.42     42.86 o 
  -7   2  10     1040.94     1057.12     73.61 o 
  -6   2  10      357.31      515.58     37.28 o 
  -5   2  10      861.14     1016.32     40.38 o 
  -4   2  10      146.15      133.63     21.53 o 
  -3   2  10       21.59        5.95     15.54 o 
  -2   2  10      991.11      927.75     32.99 o 
  -1   2  10     2934.71     3003.48     55.16 o 
   0   2  10       13.52       32.80     18.04 o 
   1   2  10      730.65      693.45     35.60 o 
   2   2  10       37.38        8.03     17.06 o 
   3   2  10      177.29      186.19     27.35 o 
   4   2  10        0.58      -16.98     17.29 o 
   5   2  10      283.22      323.34     34.54 o 
   6   2  10      506.88      520.33     50.21 o 
   7   2  10        0.98       50.57     23.64 o 
   8   2  10       68.93       32.00     24.86 o 
   9   2  10       34.77        3.03     27.21 o 
  10   2  10       49.41       54.15     33.61 o 
  11   2  10       18.71       22.03     43.07 o 
 -16   3  10       65.23      227.19     73.05 o 
 -15   3  10       56.01       36.27     49.87 o 
 -14   3  10      119.09      137.03     55.76 o 
 -13   3  10       28.56       65.40     44.33 o 
 -12   3  10      219.77      173.42     52.25 o 
 -11   3  10      308.02      320.67     44.05 o 
 -10   3  10      125.79      144.77     35.12 o 
  -9   3  10      151.29      101.11     30.22 o 
  -8   3  10       87.66       38.13     24.07 o 
  -7   3  10      315.46      378.31     50.64 o 
  -6   3  10       97.09       89.02     24.47 o 
  -5   3  10      106.96      100.44     20.22 o 
  -4   3  10       59.64       71.44     19.50 o 
  -3   3  10      494.18      582.84     33.32 o 
  -2   3  10       19.05      -11.90     17.50 o 
  -1   3  10      302.72      351.91     28.08 o 
   0   3  10      213.39      205.18     32.48 o 
   1   3  10     1556.49     1585.23     84.18 o 
   2   3  10       91.22       84.70     21.67 o 
   3   3  10       53.03       48.36     20.47 o 
   4   3  10       54.68       55.53     21.41 o 
   5   3  10        4.28       46.00     20.75 o 
   6   3  10       26.69       38.16     21.10 o 
   7   3  10        5.03       12.96     21.73 o 
   8   3  10       80.15       48.21     34.21 o 
   9   3  10      165.71      192.78     48.25 o 
  10   3  10       24.80       -3.18     48.10 o 
  11   3  10       19.52      -17.31     59.92 o 
 -16   4  10        9.76      -48.41     47.07 o 
 -15   4  10      100.92       74.23     51.89 o 
 -14   4  10        2.03       17.50     45.99 o 
 -13   4  10       16.32       33.17     44.00 o 
 -12   4  10      186.00       78.82     42.24 o 
 -11   4  10      584.79      578.18     55.70 o 
 -10   4  10      670.13      587.51     52.87 o 
  -9   4  10      265.54      256.45     39.49 o 
  -8   4  10      147.55      162.45     35.36 o 
  -7   4  10      200.00      231.88     29.77 o 
  -6   4  10       82.54       91.98     20.25 o 
  -5   4  10      112.89      123.02     21.78 o 
  -4   4  10      148.62      115.37     21.88 o 
  -3   4  10       38.08       38.78     23.88 o 
  -2   4  10      380.68      399.17     29.26 o 
  -1   4  10       78.97      108.54     25.67 o 
   0   4  10       17.33        8.33     19.53 o 
   1   4  10        1.32      -11.21     21.14 o 
   2   4  10      693.11      656.01     44.06 o 
   3   4  10      121.92      103.51     26.00 o 
   4   4  10       55.27       59.98     38.39 o 
   5   4  10        4.76      -11.93     20.48 o 
   6   4  10      117.90       97.63     24.46 o 
   7   4  10        1.26       12.96     21.14 o 
   8   4  10        2.19       11.53     27.10 o 
   9   4  10        0.28      -33.18     32.21 o 
  10   4  10       13.24       50.91     40.62 o 
 -16   5  10      113.50      159.51     68.72 o 
 -15   5  10       18.37       15.51     49.23 o 
 -14   5  10       50.19       51.03     50.26 o 
 -13   5  10        5.46      -13.06     39.13 o 
 -12   5  10      138.43      173.40     53.22 o 
 -11   5  10        6.04       58.22     25.88 o 
 -10   5  10       22.06       16.24     22.99 o 
  -9   5  10      256.44      253.99     39.15 o 
  -8   5  10        0.47       -2.41     19.92 o 
  -7   5  10      201.21      187.00     31.84 o 
  -6   5  10       82.23       67.63     20.14 o 
  -5   5  10      812.80      791.31     38.20 o 
  -4   5  10       59.74       42.11     19.45 o 
  -3   5  10      317.48      324.29     32.76 o 
  -2   5  10      163.33      245.99     36.51 o 
  -1   5  10      266.65      168.29     28.55 o 
   0   5  10       59.40       72.30     23.56 o 
   1   5  10       27.36       64.82     24.15 o 
   2   5  10       65.94       45.05     23.51 o 
   3   5  10        0.17       24.42     21.74 o 
   4   5  10      440.19      470.86     62.99 o 
   5   5  10      240.47      222.71     32.15 o 
   6   5  10       58.93       62.64     26.57 o 
   7   5  10      292.55      253.91     36.03 o 
   8   5  10       25.13       13.71     37.61 o 
   9   5  10        5.88       36.78     40.01 o 
  10   5  10        0.56      -10.35     39.90 o 
 -16   6  10      136.72      141.27     64.13 o 
 -15   6  10        3.27       -4.23     48.01 o 
 -14   6  10      147.64      270.14     71.07 o 
 -13   6  10      105.87      126.94     50.97 o 
 -12   6  10      514.34      413.07     51.76 o 
 -11   6  10      371.44      354.45     46.25 o 
 -10   6  10      114.71      151.40     43.95 o 
  -9   6  10      145.16      198.35     35.25 o 
  -8   6  10      291.30      301.15     40.04 o 
  -7   6  10        3.54       44.24     21.74 o 
  -6   6  10      455.08      618.29     36.11 o 
  -5   6  10      326.39      351.86     35.18 o 
  -4   6  10     2269.26     2066.91     64.54 o 
  -3   6  10      110.49       82.91     23.19 o 
  -2   6  10      126.15      140.58     34.30 o 
  -1   6  10     2013.97     2126.95     66.72 o 
   0   6  10     1848.03     1747.62     91.72 o 
   1   6  10       21.80      -12.03     20.09 o 
   2   6  10      659.99      672.68     62.65 o 
   3   6  10      999.97      946.05     52.43 o 
   4   6  10      401.67      425.69     41.44 o 
   5   6  10       14.23       11.83     22.50 o 
   6   6  10      403.08      428.34     44.47 o 
   7   6  10      490.94      512.47     47.27 o 
   8   6  10       12.72       43.90     63.46 o 
   9   6  10      181.39      211.35     54.68 o 
  10   6  10      117.42       49.66     44.77 o 
 -15   7  10      111.42      132.11     58.77 o 
 -14   7  10        6.43      -31.86     42.13 o 
 -13   7  10      327.17      334.68    107.85 o 
 -12   7  10      522.94      557.09     77.72 o 
 -11   7  10        0.70       21.04     26.54 o 
 -10   7  10      515.40      581.81     54.49 o 
  -9   7  10      877.80      903.56     61.48 o 
  -8   7  10      290.23      260.77     39.33 o 
  -7   7  10       29.23       36.28     21.05 o 
  -6   7  10      547.24      597.74     36.37 o 
  -5   7  10     1103.45      997.05     43.35 o 
  -4   7  10      184.47      232.24     32.46 o 
  -3   7  10      324.94      289.96     38.58 o 
  -2   7  10      523.43      538.10     41.12 o 
  -1   7  10       43.14       47.32     22.06 o 
   0   7  10      233.65      302.75     35.09 o 
   1   7  10        2.59       13.27     30.38 o 
   2   7  10       69.60       72.16     25.31 o 
   3   7  10      144.94      103.29     27.79 o 
   4   7  10      872.28      935.50     73.27 o 
   5   7  10      411.63      486.07     66.21 o 
   6   7  10        8.67        3.32     23.65 o 
   7   7  10       54.45       69.48     29.54 o 
   8   7  10      379.35      359.04     52.47 o 
   9   7  10       76.24       79.99     40.48 o 
  10   7  10        2.65       18.77     42.11 o 
 -15   8  10      296.92      285.70     89.88 o 
 -14   8  10      167.02       92.53    128.32 o 
 -13   8  10      190.47      222.50     60.59 o 
 -12   8  10       50.56       73.30     34.35 o 
 -11   8  10     1980.34     1836.38     95.47 o 
 -10   8  10        1.60       48.81     29.06 o 
  -9   8  10       24.93       13.60     30.69 o 
  -8   8  10      204.15      148.92     34.21 o 
  -7   8  10     1584.15     1404.01     71.01 o 
  -6   8  10      162.10      172.73     24.44 o 
  -5   8  10       12.82      -23.30     18.50 o 
  -4   8  10     1485.66     1383.54     66.06 o 
  -3   8  10      887.68      907.28     53.05 o 
  -2   8  10     1271.50     1355.92     58.61 o 
  -1   8  10      173.31      121.62     26.81 o 
   0   8  10     2462.83     2617.68     77.38 o 
   1   8  10       64.52       66.95     26.55 o 
   2   8  10      379.21      403.23     39.95 o 
   3   8  10       23.16       37.45     32.33 o 
   4   8  10      735.41      846.00     81.15 o 
   5   8  10       30.34       57.36     25.71 o 
   6   8  10      153.13      204.12     36.60 o 
   7   8  10       14.64       24.66     42.20 o 
   8   8  10      275.30      312.49     53.41 o 
   9   8  10      137.32      130.02     41.85 o 
 -15   9  10      248.43      196.52     69.38 o 
 -14   9  10        1.24      -18.71     73.56 o 
 -13   9  10       48.28        7.15     35.58 o 
 -12   9  10      144.90       60.35     34.17 o 
 -11   9  10       76.88       70.92     32.98 o 
 -10   9  10      462.88      555.88     55.73 o 
  -9   9  10      142.57      139.37     35.53 o 
  -8   9  10      271.82      329.89     44.25 o 
  -7   9  10      186.68      173.42     35.95 o 
  -6   9  10      974.73      962.68     51.82 o 
  -5   9  10      223.44      178.51     29.71 o 
  -4   9  10      277.92      265.39     33.22 o 
  -3   9  10       63.79       56.02     24.71 o 
  -2   9  10      418.64      415.33     40.06 o 
  -1   9  10       45.29       67.86     24.20 o 
   0   9  10      510.10      480.12     42.47 o 
   1   9  10        4.43        9.52     27.34 o 
   2   9  10      509.84      553.79     46.80 o 
   3   9  10       38.57       53.17     26.39 o 
   4   9  10        0.53        4.85     32.91 o 
   5   9  10      510.15      444.71     45.25 o 
   6   9  10       10.12      -31.96     21.30 o 
   7   9  10      116.99       85.89     50.61 o 
   8   9  10       15.23       17.01     64.19 o 
   9   9  10      169.64      135.98     46.89 o 
 -14  10  10       51.12      -11.70     46.31 o 
 -13  10  10       27.52      -11.48     42.64 o 
 -12  10  10        5.74      -27.58     29.62 o 
 -11  10  10       64.23       53.20     32.09 o 
 -10  10  10       81.37       73.10     34.80 o 
  -9  10  10        6.65        3.89     27.34 o 
  -8  10  10       82.68       42.64     28.93 o 
  -7  10  10       23.66       11.08     48.77 o 
  -6  10  10      578.44      653.02     46.26 o 
  -5  10  10      517.93      571.79     44.44 o 
  -4  10  10        6.69       20.03     21.44 o 
  -3  10  10       19.37      -12.91     19.47 o 
  -2  10  10       14.98       23.35     21.98 o 
  -1  10  10     1056.77     1156.36     70.82 o 
   0  10  10        7.69      -29.57     20.12 o 
   1  10  10       11.06       18.49     30.32 o 
   2  10  10        9.56       24.66     23.79 o 
   3  10  10       31.08       10.18     25.59 o 
   4  10  10       86.02       67.33     27.54 o 
   5  10  10       17.60       66.06     29.48 o 
   6  10  10      198.15      155.80     47.54 o 
   7  10  10       34.92       15.41     34.05 o 
   8  10  10       80.31       95.85     52.88 o 
 -14  11  10      124.37       81.43    142.64 o 
 -13  11  10       39.26       66.49     46.00 o 
 -12  11  10        0.69      -18.22     34.19 o 
 -11  11  10        0.01      -27.29     30.59 o 
 -10  11  10       76.06       10.56     29.16 o 
  -9  11  10      174.62      125.58     61.81 o 
  -8  11  10       88.95      109.00     70.24 o 
  -7  11  10       69.26       48.86     45.10 o 
  -6  11  10       10.08       11.51     23.81 o 
  -5  11  10        6.10      -16.61     19.27 o 
  -4  11  10      277.32      273.15     35.28 o 
  -3  11  10      473.25      427.78     41.69 o 
  -2  11  10      288.95      393.39     42.21 o 
  -1  11  10        0.03      -18.21     18.77 o 
   0  11  10      330.90      248.48     37.43 o 
   1  11  10      418.77      334.11     40.83 o 
   2  11  10       25.15       21.89     42.31 o 
   3  11  10       27.16       35.43     26.27 o 
   4  11  10      159.31      145.36     46.56 o 
   5  11  10      271.74      242.95     37.99 o 
   6  11  10       14.29       35.18     36.51 o 
   7  11  10       12.57       26.93     37.12 o 
   8  11  10       37.61      -12.86     36.84 o 
 -13  12  10        3.39      -49.77     34.03 o 
 -12  12  10      272.62      239.77     50.18 o 
 -11  12  10       59.85       59.99     40.62 o 
 -10  12  10       21.57       39.02     40.97 o 
  -9  12  10      126.79       92.40     83.38 o 
  -8  12  10        0.64      -27.64     40.61 o 
  -7  12  10        1.35       39.09     54.26 o 
  -6  12  10      372.66      307.49     61.65 o 
  -5  12  10       10.23       40.05     22.80 o 
  -4  12  10      296.23      296.31     37.36 o 
  -3  12  10        4.13       33.82     23.56 o 
  -2  12  10        0.81       23.11     23.08 o 
  -1  12  10      152.40      136.64     51.02 o 
   0  12  10       13.68        2.83     22.80 o 
   1  12  10       13.09       51.94     25.94 o 
   2  12  10       25.94       11.41     25.11 o 
   3  12  10     1001.17      873.38     58.32 o 
   4  12  10      517.28      496.47     49.38 o 
   5  12  10        7.76        6.09     25.62 o 
   6  12  10      221.17      236.62     66.86 o 
   7  12  10      188.30      212.52     51.09 o 
 -12  13  10      215.38      182.66     48.37 o 
 -11  13  10       11.91      -29.52     33.35 o 
 -10  13  10      318.07      237.63     56.87 o 
  -9  13  10       71.47       33.10     48.10 o 
  -8  13  10        1.81       29.50     38.03 o 
  -7  13  10       56.08      117.84     59.92 o 
  -6  13  10      952.39      990.58     71.55 o 
  -5  13  10      792.60      733.76     73.30 o 
  -4  13  10       41.37       41.26     34.40 o 
  -3  13  10      667.93      656.45     70.92 o 
  -2  13  10     1084.56     1022.91     60.14 o 
  -1  13  10      145.21      132.28     39.02 o 
   0  13  10      272.81      317.49     40.38 o 
   1  13  10      245.08      229.29     37.12 o 
   2  13  10      224.45      200.52     36.07 o 
   3  13  10        4.58       11.94     24.65 o 
   4  13  10      467.32      582.32     52.98 o 
   5  13  10      328.29      394.65     72.46 o 
   6  13  10        3.62      -50.86     33.91 o 
   7  13  10      167.55      135.98     47.61 o 
 -12  14  10      122.69      125.11     55.43 o 
 -11  14  10      303.23      313.28     66.94 o 
 -10  14  10       67.78       41.39     41.89 o 
  -9  14  10       24.60      102.56     46.86 o 
  -8  14  10       84.05      153.86     57.59 o 
  -7  14  10      254.92      283.02     59.54 o 
  -6  14  10      102.31       48.88     34.45 o 
  -5  14  10       54.33       58.85     33.63 o 
  -4  14  10      701.26      905.17     74.47 o 
  -3  14  10      307.36      269.13     39.52 o 
  -2  14  10       72.40       48.12     27.75 o 
  -1  14  10      243.32      269.15     58.33 o 
   0  14  10       78.93      169.25     47.94 o 
   1  14  10      134.67      151.98     33.03 o 
   2  14  10      185.87      161.54     34.08 o 
   3  14  10      583.88      560.40     51.78 o 
   4  14  10      241.21      288.78     43.10 o 
   5  14  10        5.83       43.73     41.71 o 
   6  14  10      175.71      213.43     52.47 o 
 -11  15  10       31.17        8.57     52.26 o 
 -10  15  10       68.80      126.03     50.24 o 
  -9  15  10       33.50       31.96     39.33 o 
  -8  15  10        0.23       36.18     41.97 o 
  -7  15  10      113.07       36.15     39.99 o 
  -6  15  10        7.71       11.94     29.24 o 
  -5  15  10      314.28      344.76     52.47 o 
  -4  15  10       80.97       57.80     28.33 o 
  -3  15  10      450.96      485.42     54.27 o 
  -2  15  10      166.38      149.39     33.83 o 
  -1  15  10       73.61       71.17     29.25 o 
   0  15  10        4.64       52.08     27.56 o 
   1  15  10      181.42      208.88     36.79 o 
   2  15  10        6.13        5.55     25.60 o 
   3  15  10        0.01       12.21     27.51 o 
   4  15  10       65.93       88.17     42.99 o 
   5  15  10      225.93      210.38     50.14 o 
  -9  16  10       19.94       87.68     46.55 o 
  -8  16  10       31.24       44.25     42.83 o 
  -7  16  10        6.48        8.27     40.74 o 
  -6  16  10       18.97        7.70     32.16 o 
  -5  16  10       10.95       83.35     44.99 o 
  -4  16  10       20.30      -37.20     26.28 o 
  -3  16  10       23.77       89.57     30.78 o 
  -2  16  10        4.92       16.83     26.54 o 
  -1  16  10       95.08       84.55     32.79 o 
   0  16  10      114.57       48.68     29.00 o 
   1  16  10        0.16      -20.04     26.22 o 
   2  16  10       57.88       78.88     32.96 o 
   3  16  10      188.64      198.69     38.69 o 
   4  16  10       75.70       48.11     38.92 o 
  -8  17  10        3.44       45.95     43.67 o 
  -7  17  10        3.34       38.94     39.04 o 
  -6  17  10       56.70       86.03     48.52 o 
  -5  17  10       27.39       76.87     38.73 o 
  -4  17  10       23.47        3.93     34.38 o 
  -3  17  10       17.17       36.50     28.54 o 
  -2  17  10       14.39      -10.32     26.64 o 
  -1  17  10        2.65       14.48     28.01 o 
   0  17  10       11.27        1.83     27.98 o 
   1  17  10        8.48       -3.17     28.46 o 
   2  17  10        3.51       10.80     27.60 o 
  -6  18  10       12.26      -48.96     38.01 o 
  -5  18  10        8.69       17.10     33.28 o 
  -4  18  10        1.76       59.05     36.72 o 
  -3  18  10        0.74       17.78     29.16 o 
  -2  18  10       30.37       48.76     31.85 o 
  -1  18  10        6.54       14.56     28.29 o 
   0  18  10        1.43        2.08     27.88 o 
 -16   1  11        0.71       32.00     65.78 o 
 -15   1  11      230.05      268.19     77.94 o 
 -14   1  11      111.94       51.83     74.06 o 
 -13   1  11      165.61      170.20     55.13 o 
 -12   1  11      118.24      141.54     51.74 o 
 -11   1  11      263.10      273.52     92.04 o 
 -10   1  11        0.14       -7.51     23.99 o 
  -9   1  11      179.23      152.37     27.95 o 
  -8   1  11      122.23      143.87     27.30 o 
  -7   1  11      341.76      284.64     32.90 o 
  -6   1  11        2.10       21.06     20.98 o 
  -5   1  11      164.88      156.30     23.81 o 
  -4   1  11       33.76       32.38     18.33 o 
  -3   1  11       81.50       63.55     19.72 o 
  -2   1  11       48.94       63.79     19.25 o 
  -1   1  11      289.67      250.04     23.39 o 
   0   1  11       40.43       71.91     20.54 o 
   1   1  11       96.49       92.25     27.69 o 
   2   1  11      459.65      454.70     33.65 o 
   3   1  11      209.19      259.31     31.07 o 
   4   1  11       13.20       19.66     20.43 o 
   5   1  11        2.32       -4.53     20.22 o 
   6   1  11      181.95      133.71     28.39 o 
   7   1  11       57.48       32.58     24.90 o 
   8   1  11        2.05        8.94     24.34 o 
   9   1  11        1.01       16.15     25.21 o 
  10   1  11       44.06       75.68     45.69 o 
 -16   2  11      105.98      176.46     73.32 o 
 -15   2  11       19.69       11.92     48.85 o 
 -14   2  11       24.16       -4.56     41.94 o 
 -13   2  11       24.04       36.22     43.66 o 
 -12   2  11      234.19      167.77     71.23 o 
 -11   2  11      311.77      343.37     61.11 o 
 -10   2  11      309.40      309.39     43.88 o 
  -9   2  11      125.07       81.51     27.91 o 
  -8   2  11       14.90       14.72     23.93 o 
  -7   2  11      333.78      263.88     40.09 o 
  -6   2  11        3.82       -3.86     19.84 o 
  -5   2  11        0.56      -18.37     16.47 o 
  -4   2  11        1.79      -12.16     16.11 o 
  -3   2  11      438.17      482.68     57.49 o 
  -2   2  11       68.49       63.57     19.61 o 
  -1   2  11      371.68      347.62     29.46 o 
   0   2  11     1135.44     1189.76     53.26 o 
   1   2  11      216.63      254.97     32.05 o 
   2   2  11      604.90      604.16     43.23 o 
   3   2  11      337.55      344.90     51.77 o 
   4   2  11       11.32       54.04     21.88 o 
   5   2  11        1.03       13.90     20.72 o 
   6   2  11      187.30      200.98     31.86 o 
   7   2  11       31.41       43.41     25.33 o 
   8   2  11       18.11       -4.27     24.79 o 
   9   2  11       12.31       29.99     30.47 o 
  10   2  11       87.29       61.23     36.26 o 
 -16   3  11      168.75      176.92     88.38 o 
 -15   3  11       18.04       -1.01     49.48 o 
 -14   3  11       29.16        6.19     40.86 o 
 -13   3  11       16.73       29.08     40.65 o 
 -12   3  11       93.78      134.60     48.19 o 
 -11   3  11      182.01      206.32     37.74 o 
 -10   3  11      183.10      164.35     33.87 o 
  -9   3  11      223.00      275.74     40.23 o 
  -8   3  11       74.01       74.46     42.14 o 
  -7   3  11      761.92      752.36     45.42 o 
  -6   3  11      290.79      318.85     29.76 o 
  -5   3  11      650.00      696.14     37.66 o 
  -4   3  11      321.09      325.92     29.38 o 
  -3   3  11     2221.57     2291.13     70.00 o 
  -2   3  11      563.54      606.78     35.20 o 
  -1   3  11      487.29      517.41     39.41 o 
   0   3  11      513.53      592.24     41.88 o 
   1   3  11      974.24      914.69     75.29 o 
   2   3  11      855.69      970.42     51.67 o 
   3   3  11        0.24       -8.17     20.21 o 
   4   3  11      365.52      307.76     56.22 o 
   5   3  11      735.90      812.25     58.81 o 
   6   3  11       87.51      105.41     33.56 o 
   7   3  11       53.17       71.86     30.96 o 
   8   3  11      313.32      390.09     49.88 o 
   9   3  11      415.75      465.67     70.23 o 
 -16   4  11       65.02       30.14     60.83 o 
 -15   4  11       49.65       67.04     65.08 o 
 -14   4  11      239.02      303.19     80.55 o 
 -13   4  11       23.44       13.91     40.77 o 
 -12   4  11     1481.20     1398.31    181.58 o 
 -11   4  11       74.55       91.20     31.04 o 
 -10   4  11      190.83      229.83     38.26 o 
  -9   4  11      429.15      395.48     47.09 o 
  -8   4  11      967.37      877.96     59.24 o 
  -7   4  11       40.20      -14.62     18.29 o 
  -6   4  11      245.12      267.40     29.87 o 
  -5   4  11       38.19       61.81     20.28 o 
  -4   4  11     1584.07     1435.98     49.68 o 
  -3   4  11       45.90        4.22     19.82 o 
  -2   4  11      199.80      238.46     30.96 o 
  -1   4  11      605.15      640.79     43.86 o 
   0   4  11     1812.25     1752.92     98.11 o 
   1   4  11        2.55       15.07     20.95 o 
   2   4  11        7.11       34.48     23.03 o 
   3   4  11     1562.50     1640.63     64.59 o 
   4   4  11      555.10      539.94     44.88 o 
   5   4  11      222.65      237.70     50.78 o 
   6   4  11      317.03      369.86     46.86 o 
   7   4  11      534.45      493.13     84.94 o 
   8   4  11       46.35       18.79     29.70 o 
   9   4  11      175.26      145.00     76.39 o 
 -15   5  11      118.38       43.18     51.99 o 
 -14   5  11        7.59      -20.13     42.46 o 
 -13   5  11      802.09      713.17     87.05 o 
 -12   5  11        0.89       42.03     39.21 o 
 -11   5  11       88.53      154.37     54.47 o 
 -10   5  11      150.51      195.38     37.19 o 
  -9   5  11     1259.42     1300.34    122.12 o 
  -8   5  11       83.36       95.88     25.73 o 
  -7   5  11       59.56       -2.44     19.66 o 
  -6   5  11      396.88      366.62     31.67 o 
  -5   5  11     2179.02     2169.66     58.65 o 
  -4   5  11      194.00      186.15     26.03 o 
  -3   5  11       90.31       48.76     22.65 o 
  -2   5  11      391.52      377.22     36.84 o 
  -1   5  11      424.88      479.00     46.12 o 
   0   5  11       20.24       17.57     25.75 o 
   1   5  11      283.82      347.13     36.89 o 
   2   5  11      545.35      537.23     43.91 o 
   3   5  11      110.10      106.81     28.47 o 
   4   5  11      954.18      976.40     55.41 o 
   5   5  11       42.83       10.47     23.14 o 
   6   5  11       65.24       68.96     27.50 o 
   7   5  11       15.03       27.67     28.37 o 
   8   5  11      175.37      255.31     56.01 o 
   9   5  11       37.54       38.97     43.42 o 
 -15   6  11       32.04       73.92     79.39 o 
 -14   6  11      128.11      152.21     54.26 o 
 -13   6  11       19.29       22.18     45.73 o 
 -12   6  11       62.66       32.74     29.75 o 
 -11   6  11      141.62      133.32     35.57 o 
 -10   6  11      510.01      539.93     52.39 o 
  -9   6  11       29.98       20.35     25.25 o 
  -8   6  11      117.88      136.70     33.41 o 
  -7   6  11      174.39      168.34     30.04 o 
  -6   6  11      116.26      124.38     23.48 o 
  -5   6  11       94.63      145.20     27.86 o 
  -4   6  11       45.95       62.99     24.03 o 
  -3   6  11      642.37      676.90     45.55 o 
  -2   6  11        4.34        5.03     28.44 o 
  -1   6  11      417.53      468.62     67.10 o 
   0   6  11     1016.78      909.19     51.92 o 
   1   6  11      703.35      700.29     47.61 o 
   2   6  11       36.15       19.32     22.45 o 
   3   6  11      231.63      225.47     34.59 o 
   4   6  11        0.41        2.97     28.73 o 
   5   6  11       21.53       35.73     26.18 o 
   6   6  11      100.50      123.20     38.06 o 
   7   6  11        9.31       23.55     25.89 o 
   8   6  11        6.47       28.15     43.94 o 
   9   6  11        1.61      -11.90     37.54 o 
 -15   7  11       12.40       -7.29     52.03 o 
 -14   7  11       48.72       85.29     61.08 o 
 -13   7  11      104.69       33.72     57.92 o 
 -12   7  11       61.39       69.45     34.02 o 
 -11   7  11        0.60        6.78     26.70 o 
 -10   7  11      101.11       38.55     49.21 o 
  -9   7  11      101.13      117.47     33.45 o 
  -8   7  11      240.44      205.96     36.48 o 
  -7   7  11      110.52       85.80     27.05 o 
  -6   7  11       31.46        9.92     20.66 o 
  -5   7  11       20.47       32.02     22.25 o 
  -4   7  11     1187.80     1123.46     54.85 o 
  -3   7  11      109.25       73.95     24.93 o 
  -2   7  11       12.78       -1.40     18.86 o 
  -1   7  11        5.36       25.82     28.44 o 
   0   7  11      976.01      884.11     52.51 o 
   1   7  11       41.26       61.73     25.08 o 
   2   7  11      106.28       90.45     24.89 o 
   3   7  11        0.12       -4.65     21.80 o 
   4   7  11      135.00      156.66     31.95 o 
   5   7  11      175.14      163.86     32.62 o 
   6   7  11       24.14       -7.06     26.10 o 
   7   7  11        4.86       -1.85     26.30 o 
   8   7  11        8.94      -25.94     38.60 o 
   9   7  11       51.75       79.89     46.07 o 
 -14   8  11       32.85       85.33     55.17 o 
 -13   8  11       21.19       42.82     45.01 o 
 -12   8  11       74.15       20.86     37.06 o 
 -11   8  11        0.70       17.27     29.30 o 
 -10   8  11        1.30        1.75     26.41 o 
  -9   8  11       62.85       57.64     30.70 o 
  -8   8  11       72.08       88.07     30.73 o 
  -7   8  11       56.34       86.57     25.54 o 
  -6   8  11      129.43      158.03     34.50 o 
  -5   8  11      202.44      197.05     30.71 o 
  -4   8  11      174.21      219.44     31.97 o 
  -3   8  11       83.16        4.44     30.46 o 
  -2   8  11       23.75       23.11     21.08 o 
  -1   8  11        0.85       -1.49     20.27 o 
   0   8  11      229.31      239.69     33.72 o 
   1   8  11        0.33       41.31     23.54 o 
   2   8  11        6.64        5.20     23.13 o 
   3   8  11      241.72      287.08     37.57 o 
   4   8  11       17.30       -2.29     23.13 o 
   5   8  11       24.78        9.81     26.25 o 
   6   8  11        0.20        6.76     24.55 o 
   7   8  11       21.36       21.77     33.28 o 
   8   8  11       18.67       -7.75     31.62 o 
 -14   9  11       28.79      -21.83    121.00 o 
 -13   9  11       56.65       73.00     39.51 o 
 -12   9  11      309.34      280.41     48.95 o 
 -11   9  11      263.42      283.90     45.44 o 
 -10   9  11        9.93       28.41     57.62 o 
  -9   9  11       91.27       84.04     47.66 o 
  -8   9  11      516.99      560.69     69.76 o 
  -7   9  11       41.07       86.02     38.14 o 
  -6   9  11      583.25      578.59     44.82 o 
  -5   9  11      665.13      756.51     49.27 o 
  -4   9  11      146.28      108.59     27.62 o 
  -3   9  11      155.15      242.07     34.53 o 
  -2   9  11      366.69      383.95     45.07 o 
  -1   9  11      231.21      251.55     34.67 o 
   0   9  11        0.11       30.63     22.76 o 
   1   9  11      421.62      507.84     59.10 o 
   2   9  11       72.87       38.24     25.78 o 
   3   9  11      155.65      215.80     36.12 o 
   4   9  11       38.76       48.52     27.51 o 
   5   9  11      416.47      454.50     47.85 o 
   6   9  11       20.35      -11.56     29.64 o 
   7   9  11        1.28       23.38     33.81 o 
   8   9  11       25.31       82.81     41.87 o 
 -14  10  11      271.36      265.96     94.20 o 
 -13  10  11      107.46       83.56     63.32 o 
 -12  10  11      149.24       66.28     38.60 o 
 -11  10  11      700.78      705.96     66.22 o 
 -10  10  11      542.89      646.46     62.15 o 
  -9  10  11        0.44       55.71     37.51 o 
  -8  10  11      484.18      614.85     87.38 o 
  -7  10  11     1660.07     1721.52    136.64 o 
  -6  10  11      491.69      426.86     68.47 o 
  -5  10  11      202.34      178.28     31.42 o 
  -4  10  11     1036.99      875.77     92.10 o 
  -3  10  11      744.48      646.32     49.10 o 
  -2  10  11       10.92      -16.40     21.93 o 
  -1  10  11      254.03      223.23     34.74 o 
   0  10  11      240.27      184.16     39.42 o 
   1  10  11      175.13      145.97     36.61 o 
   2  10  11      213.86      154.19     33.18 o 
   3  10  11      371.43      514.18     63.85 o 
   4  10  11      371.43      408.25     51.03 o 
   5  10  11        5.09        9.04     30.41 o 
   6  10  11       57.07       86.75     39.43 o 
   7  10  11       38.84       54.84     39.77 o 
 -13  11  11      241.03      315.44     55.57 o 
 -12  11  11      266.39      204.34     47.56 o 
 -11  11  11        1.43       50.84     34.39 o 
 -10  11  11      110.12       83.12     45.05 o 
  -9  11  11     1271.09     1549.50    107.01 o 
  -8  11  11      125.25       87.17     90.87 o 
  -7  11  11     1012.79      987.95     87.78 o 
  -6  11  11      808.37      868.96    103.21 o 
  -5  11  11      601.41      694.28     50.39 o 
  -4  11  11        6.17       20.40     23.29 o 
  -3  11  11      388.55      377.04     41.88 o 
  -2  11  11      964.71      977.59     58.81 o 
  -1  11  11      696.33      711.05     59.52 o 
   0  11  11       64.83       96.01     28.31 o 
   1  11  11      652.23      479.90     54.17 o 
   2  11  11      553.54      518.32     50.25 o 
   3  11  11        2.69       -2.81     25.32 o 
   4  11  11      272.01      303.23     60.49 o 
   5  11  11      144.43      148.69     35.53 o 
   6  11  11      134.18      104.89     44.56 o 
   7  11  11        0.12       -0.63     48.64 o 
 -12  12  11       30.41       -7.18     34.98 o 
 -11  12  11      115.58       -5.46     38.98 o 
 -10  12  11       36.08       26.79     35.59 o 
  -9  12  11        7.08       44.81     39.02 o 
  -8  12  11       91.99       84.35     43.70 o 
  -7  12  11       48.20      150.72     46.44 o 
  -6  12  11       16.34       21.92     30.35 o 
  -5  12  11        6.55      -22.04     21.07 o 
  -4  12  11      509.14      620.10     50.78 o 
  -3  12  11      144.41      175.67     49.56 o 
  -2  12  11       86.91      100.54     30.07 o 
  -1  12  11       49.87       33.73     26.62 o 
   0  12  11      232.61      176.30     53.23 o 
   1  12  11      104.80       70.87     33.11 o 
   2  12  11       79.01      114.20     31.39 o 
   3  12  11      226.64      213.91     38.05 o 
   4  12  11       76.56      137.72     33.90 o 
   5  12  11       36.78       32.37     29.79 o 
   6  12  11       32.37       72.15     41.09 o 
 -12  13  11       36.37       50.49     86.05 o 
 -11  13  11        4.47       11.53     42.38 o 
 -10  13  11       16.01        1.38     40.30 o 
  -9  13  11       64.71      119.00     48.27 o 
  -8  13  11       45.61       66.20     44.94 o 
  -7  13  11        7.76       21.81     38.48 o 
  -6  13  11       31.89       54.72     31.87 o 
  -5  13  11       31.89       11.38     23.67 o 
  -4  13  11       96.66       60.90     40.26 o 
  -3  13  11        0.44      -17.53     21.61 o 
  -2  13  11       41.04       35.90     25.96 o 
  -1  13  11       35.86       77.20     29.24 o 
   0  13  11        9.67      -20.32     22.07 o 
   1  13  11       18.41        7.10     36.13 o 
   2  13  11       24.84       19.17     27.76 o 
   3  13  11        7.82       34.71     39.16 o 
   4  13  11       27.22       35.27     30.63 o 
   5  13  11      210.25      216.05     51.17 o 
 -11  14  11        0.61      -20.63     68.07 o 
 -10  14  11        4.30       48.54     43.18 o 
  -9  14  11        8.54       18.82     39.90 o 
  -8  14  11       11.18       61.17     71.57 o 
  -7  14  11        0.07       15.81     36.44 o 
  -6  14  11        0.07       26.13     32.29 o 
  -5  14  11       24.58      -21.21     28.93 o 
  -4  14  11       23.96       36.76     26.71 o 
  -3  14  11       12.78        4.34     32.57 o 
  -2  14  11       27.23       19.79     26.06 o 
  -1  14  11        5.70        2.07     25.42 o 
   0  14  11        6.85      -15.19     25.26 o 
   1  14  11       20.42       68.69     28.85 o 
   2  14  11        1.41      -13.04     25.77 o 
   3  14  11        7.32       39.23     29.90 o 
   4  14  11       13.00       20.17     31.05 o 
 -10  15  11        7.33      -35.32     87.55 o 
  -9  15  11        6.96       -3.87     41.11 o 
  -8  15  11       30.13       32.55     47.10 o 
  -7  15  11        0.01      -29.48     38.05 o 
  -6  15  11       21.66      102.58     37.50 o 
  -5  15  11       40.75       21.57     32.44 o 
  -4  15  11        2.93       14.89     26.41 o 
  -3  15  11        4.22       13.90     25.85 o 
  -2  15  11       21.57      -13.80     26.73 o 
  -1  15  11       33.46       -1.72     25.54 o 
   0  15  11        2.96       23.63     29.42 o 
   1  15  11       35.99        2.03     33.73 o 
   2  15  11       17.15       26.58     30.78 o 
   3  15  11        2.95       35.95     29.85 o 
  -8  16  11      215.65      208.68     69.40 o 
  -7  16  11      257.16      224.58     58.37 o 
  -6  16  11       14.30       19.56     34.97 o 
  -5  16  11      155.75      217.18     48.58 o 
  -4  16  11      106.79       72.41     38.10 o 
  -3  16  11        1.38        0.63     27.24 o 
  -2  16  11        0.79       -3.07     26.60 o 
  -1  16  11      125.61      150.70     37.70 o 
   0  16  11      146.00      148.60     35.59 o 
   1  16  11       10.03       22.72     27.31 o 
   2  16  11       63.12       49.03     42.06 o 
  -6  17  11      197.15      101.12     42.93 o 
  -5  17  11      156.38      179.67     62.32 o 
  -4  17  11        9.36       48.75     36.88 o 
  -3  17  11      240.42      277.04     44.07 o 
  -2  17  11      139.33      113.02     37.87 o 
  -1  17  11        4.29       -9.11     28.08 o 
   0  17  11       25.00        5.29     29.01 o 
 -15   0  12      146.46      230.68    111.51 o 
 -14   0  12      150.49      192.73     87.55 o 
 -13   0  12      760.38      962.66    139.81 o 
 -12   0  12      636.74      864.47    131.48 o 
 -11   0  12      130.82      194.40     73.56 o 
 -10   0  12      452.30      473.89     57.42 o 
  -9   0  12     1645.91     1709.91    119.33 o 
  -8   0  12     2315.02     2256.17    100.90 o 
  -7   0  12       22.79       20.13     30.79 o 
  -6   0  12      561.08      494.33     57.58 o 
  -5   0  12     2446.88     2583.40    141.80 o 
  -4   0  12      726.90      803.96     67.53 o 
  -3   0  12      126.95      167.26     42.01 o 
  -2   0  12        2.20       32.98     31.68 o 
  -1   0  12      810.76      823.06     68.76 o 
   0   0  12       16.90      -38.65     25.77 o 
   1   0  12       13.07      -23.80     28.22 o 
   2   0  12       13.93       49.55     39.61 o 
   3   0  12      122.20      147.29     55.92 o 
   4   0  12       16.53        9.22     31.63 o 
   5   0  12       19.29       16.02     31.34 o 
   6   0  12       45.83       37.85     34.82 o 
   7   0  12        9.88      -14.95     36.28 o 
   8   0  12       34.31        9.77     37.37 o 
   9   0  12       51.85       -7.42     37.58 o 
 -15   1  12      390.33      581.79     95.02 o 
 -14   1  12      327.39      451.96     82.66 o 
 -13   1  12        1.08      -12.69     72.23 o 
 -12   1  12      832.79      923.53     94.08 o 
 -11   1  12     1053.41     1013.05     92.56 o 
 -10   1  12       11.66       13.22     29.84 o 
  -9   1  12      206.21      253.32     33.13 o 
  -8   1  12      341.02      267.53     36.95 o 
  -7   1  12      553.32      475.01     40.24 o 
  -6   1  12       63.33       51.57     22.90 o 
  -5   1  12      711.92      866.01     41.24 o 
  -4   1  12      791.69      904.68     42.54 o 
  -3   1  12       62.26       47.80     21.78 o 
  -2   1  12      316.50      334.45     30.56 o 
  -1   1  12        5.56       28.47     21.12 o 
   0   1  12      557.51      609.27     50.88 o 
   1   1  12     1316.23     1234.75    116.70 o 
   2   1  12        1.78      -13.02     30.61 o 
   3   1  12      208.83      212.65     37.45 o 
   4   1  12        5.55      -24.76     22.66 o 
   5   1  12      144.28      149.69     30.05 o 
   6   1  12        3.34      -11.58     22.16 o 
   7   1  12       66.49       34.88     25.37 o 
   8   1  12        3.52        0.73     25.45 o 
   9   1  12        7.86       52.03     29.38 o 
 -15   2  12       17.39       78.96     55.35 o 
 -14   2  12       10.44       -4.21     39.48 o 
 -13   2  12       59.78       96.94     50.84 o 
 -12   2  12      781.36      749.50     87.32 o 
 -11   2  12     1426.69     1419.31    105.53 o 
 -10   2  12      111.86       75.82     30.40 o 
  -9   2  12       23.35       32.40     22.42 o 
  -8   2  12      906.03      918.59     50.90 o 
  -7   2  12      861.04      733.96     61.64 o 
  -6   2  12      124.90      151.67     24.15 o 
  -5   2  12      749.57      748.35     40.02 o 
  -4   2  12     2283.44     2294.75     61.04 o 
  -3   2  12      540.24      533.91     35.43 o 
  -2   2  12       67.91       66.50     23.66 o 
  -1   2  12     2266.68     2020.96     66.11 o 
   0   2  12     2887.35     2864.70     85.24 o 
   1   2  12       53.33       53.44     40.36 o 
   2   2  12      237.51      247.75     48.31 o 
   3   2  12      713.89      732.64     56.05 o 
   4   2  12     1115.93     1135.19     67.67 o 
   5   2  12       27.57        6.96     25.29 o 
   6   2  12      176.22      204.35     39.98 o 
   7   2  12      425.85      266.95     69.05 o 
   8   2  12      422.58      464.12     54.92 o 
 -15   3  12       32.99       41.84     51.33 o 
 -14   3  12       10.00        6.21     68.07 o 
 -13   3  12       16.01       -3.49     70.24 o 
 -12   3  12       24.25        7.75     39.04 o 
 -11   3  12      127.76      111.33     34.92 o 
 -10   3  12        5.97       18.73     25.61 o 
  -9   3  12      650.89      694.24     63.36 o 
  -8   3  12      142.39      137.93     29.15 o 
  -7   3  12      174.37      134.40     27.16 o 
  -6   3  12      184.26      247.95     34.72 o 
  -5   3  12      346.14      314.48     30.29 o 
  -4   3  12      523.21      645.87     37.90 o 
  -3   3  12      137.85      146.42     31.42 o 
  -2   3  12      287.94      347.53     61.79 o 
  -1   3  12      449.99      425.22     39.09 o 
   0   3  12      513.71      581.94     43.51 o 
   1   3  12       25.44       18.85     21.89 o 
   2   3  12        0.15       23.11     23.22 o 
   3   3  12       32.19        8.17     28.52 o 
   4   3  12      368.13      390.19     47.45 o 
   5   3  12        6.20        1.73     27.03 o 
   6   3  12       21.42       41.05     29.92 o 
   7   3  12        6.45       14.55     30.11 o 
   8   3  12       77.63       50.41     33.46 o 
 -15   4  12       64.39        5.39     50.72 o 
 -14   4  12       28.93       21.88     43.48 o 
 -13   4  12       71.81       32.74     41.91 o 
 -12   4  12        0.41       42.77     43.54 o 
 -11   4  12      125.61       99.15     35.55 o 
 -10   4  12        0.87        7.93     30.84 o 
  -9   4  12       25.18       36.18     28.04 o 
  -8   4  12       12.79       36.66     22.02 o 
  -7   4  12      247.88      252.25     33.29 o 
  -6   4  12        3.00        2.46     17.72 o 
  -5   4  12      287.26      315.96     30.92 o 
  -4   4  12       74.99       54.23     30.64 o 
  -3   4  12       74.17       79.98     25.41 o 
  -2   4  12      168.58      171.09     28.54 o 
  -1   4  12      304.10      338.22     35.88 o 
   0   4  12      133.45      148.71     30.41 o 
   1   4  12       10.80       44.51     23.56 o 
   2   4  12       30.63       40.86     24.32 o 
   3   4  12       53.42       66.44     25.39 o 
   4   4  12      272.98      221.90     63.84 o 
   5   4  12       37.34       10.69     29.00 o 
   6   4  12       50.92       38.30     44.41 o 
   7   4  12       84.40       52.26     31.29 o 
   8   4  12       20.11       17.33     31.98 o 
 -15   5  12        1.77      -14.69     45.96 o 
 -14   5  12       35.00       28.56     65.74 o 
 -13   5  12       26.36       18.46     39.17 o 
 -12   5  12      221.67      299.60     91.71 o 
 -11   5  12        8.64       29.87     39.01 o 
 -10   5  12      119.04       98.30     33.26 o 
  -9   5  12      208.11      172.84     37.15 o 
  -8   5  12        9.58       13.17     22.44 o 
  -7   5  12      180.37      217.74     32.01 o 
  -6   5  12       64.78       91.85     22.35 o 
  -5   5  12     1114.16     1140.70     54.18 o 
  -4   5  12       11.04        9.12     20.16 o 
  -3   5  12      486.45      562.95     43.38 o 
  -2   5  12      476.16      462.45     41.01 o 
  -1   5  12     1621.53     1750.48     66.25 o 
   0   5  12      655.94      730.77     50.83 o 
   1   5  12     1170.54     1077.33     56.77 o 
   2   5  12       57.89       76.79     26.30 o 
   3   5  12      290.82      277.76     88.07 o 
   4   5  12      251.16      293.56     40.15 o 
   5   5  12      184.52      140.46     36.26 o 
   6   5  12       28.64       38.62     30.34 o 
   7   5  12       24.09       18.02     31.86 o 
   8   5  12      260.34      287.15     60.68 o 
 -15   6  12        0.27       22.72     47.91 o 
 -14   6  12      194.05       60.52     53.78 o 
 -13   6  12      114.96      175.71     70.40 o 
 -12   6  12       29.61       30.72     31.27 o 
 -11   6  12      180.06      161.82     38.93 o 
 -10   6  12     1463.22     1628.53    106.51 o 
  -9   6  12       11.63      -24.22     22.86 o 
  -8   6  12       66.00      127.36     33.14 o 
  -7   6  12       78.44       82.05     24.43 o 
  -6   6  12     1931.92     1828.55     65.59 o 
  -5   6  12       26.96       46.76     23.88 o 
  -4   6  12      334.03      442.36     40.04 o 
  -3   6  12      538.23      499.94     42.95 o 
  -2   6  12      479.40      463.91     61.29 o 
  -1   6  12     1338.67     1303.63     76.57 o 
   0   6  12       57.68       57.70     25.38 o 
   1   6  12       95.38       61.53     26.27 o 
   2   6  12      156.31      105.63     45.21 o 
   3   6  12     1219.62     1236.66     63.46 o 
   4   6  12      162.75      173.36     44.51 o 
   5   6  12      105.20      124.90     32.47 o 
   6   6  12       50.60      -18.32     45.19 o 
   7   6  12      508.98      464.41     99.89 o 
   8   6  12       27.05      -14.46     40.59 o 
 -14   7  12       81.40       57.96     51.40 o 
 -13   7  12       78.97       29.78     44.25 o 
 -12   7  12      407.06      408.42     53.80 o 
 -11   7  12      106.42       80.95     33.18 o 
 -10   7  12      298.82      340.37    102.82 o 
  -9   7  12      154.79      166.02     37.51 o 
  -8   7  12       28.71       46.45     28.10 o 
  -7   7  12       18.70        0.37     34.43 o 
  -6   7  12      428.39      487.35     42.28 o 
  -5   7  12      332.87      377.47     38.45 o 
  -4   7  12      463.84      489.07     42.60 o 
  -3   7  12       42.47       33.11     34.30 o 
  -2   7  12     1731.31     1810.71     70.19 o 
  -1   7  12       59.68       14.99     21.97 o 
   0   7  12        4.40       14.43     22.72 o 
   1   7  12       24.67       22.36     23.49 o 
   2   7  12      175.74      188.00     38.29 o 
   3   7  12        3.34      -18.55     23.50 o 
   4   7  12        9.48       13.07     25.03 o 
   5   7  12      168.25      128.94     32.44 o 
   6   7  12      245.16      307.10     43.48 o 
   7   7  12       81.39       96.14     66.74 o 
 -14   8  12      125.11      139.33     63.67 o 
 -13   8  12      103.08       46.40     48.30 o 
 -12   8  12        1.05        1.86     30.87 o 
 -11   8  12      261.99      294.88     46.08 o 
 -10   8  12      618.54      681.48     61.90 o 
  -9   8  12       59.30       11.79     28.14 o 
  -8   8  12       38.50       52.94     37.65 o 
  -7   8  12      133.21      183.15     30.89 o 
  -6   8  12      247.68      241.21     34.00 o 
  -5   8  12       47.29      -11.75     20.19 o 
  -4   8  12       19.41       -0.80     19.35 o 
  -3   8  12      345.31      317.31     36.97 o 
  -2   8  12        2.12        1.87     27.91 o 
  -1   8  12       26.99        1.27     21.09 o 
   0   8  12       23.14       24.39     23.37 o 
   1   8  12      133.40       85.01     28.21 o 
   2   8  12        1.53       13.43     25.14 o 
   3   8  12      111.63      106.59     31.53 o 
   4   8  12      190.53      217.58     36.55 o 
   5   8  12       36.90       15.95     26.49 o 
   6   8  12       36.32       16.92     28.52 o 
   7   8  12       16.42       62.25     38.84 o 
 -13   9  12       81.07      120.35     41.31 o 
 -12   9  12      235.28      193.89     45.15 o 
 -11   9  12       57.30       53.02     46.97 o 
 -10   9  12      207.93      156.13     39.29 o 
  -9   9  12      232.12      216.59     52.79 o 
  -8   9  12        0.65       15.68     33.87 o 
  -7   9  12      193.32      183.96     52.20 o 
  -6   9  12      551.78      477.52     43.65 o 
  -5   9  12     1162.08     1188.30     62.41 o 
  -4   9  12        0.52       16.25     21.23 o 
  -3   9  12      864.80      850.87     54.79 o 
  -2   9  12      738.89      611.78     87.64 o 
  -1   9  12      820.49      792.31     54.19 o 
   0   9  12       20.74       51.48     26.68 o 
   1   9  12      324.59      267.12     38.69 o 
   2   9  12      156.28      124.34     43.39 o 
   3   9  12      224.66      191.05     35.72 o 
   4   9  12      100.28       99.14     30.81 o 
   5   9  12      585.74      518.19     52.23 o 
   6   9  12      123.91      102.28     33.55 o 
 -13  10  12        0.37      -38.66     38.90 o 
 -12  10  12       64.11       25.68     37.08 o 
 -11  10  12      146.75      122.47     41.15 o 
 -10  10  12        8.82       12.82     41.28 o 
  -9  10  12       75.74      108.06     42.92 o 
  -8  10  12       21.97       36.46     35.41 o 
  -7  10  12      206.99      175.54     38.50 o 
  -6  10  12      114.42       80.81     28.73 o 
  -5  10  12       83.47      110.70     27.91 o 
  -4  10  12      516.55      505.25     65.97 o 
  -3  10  12        8.74      -17.72     20.19 o 
  -2  10  12       31.18       48.26     25.09 o 
  -1  10  12      128.52       79.76     27.18 o 
   0  10  12      315.49      415.73     43.88 o 
   1  10  12        0.02      -21.57     25.18 o 
   2  10  12        1.37        3.30     36.13 o 
   3  10  12      263.58      228.15     37.69 o 
   4  10  12      273.42      247.41     40.69 o 
   5  10  12        5.37       35.44     29.88 o 
   6  10  12       61.03       84.65     43.52 o 
 -12  11  12       23.67      -21.38     56.09 o 
 -11  11  12        4.73      -58.18     82.05 o 
 -10  11  12        2.76       14.70     41.08 o 
  -9  11  12       13.55       35.17     77.39 o 
  -8  11  12       16.61       19.39     47.60 o 
  -7  11  12       83.82       65.91     31.52 o 
  -6  11  12      126.25      102.51     35.09 o 
  -5  11  12       62.95       26.36     22.66 o 
  -4  11  12       44.51       52.24     25.98 o 
  -3  11  12       48.87       42.77     31.76 o 
  -2  11  12       32.16       25.14     24.47 o 
  -1  11  12       18.22       45.59     41.08 o 
   0  11  12       25.11      -11.40     28.78 o 
   1  11  12        1.09       -4.62     32.33 o 
   2  11  12      349.61      313.69     42.30 o 
   3  11  12      120.70      124.45     41.75 o 
   4  11  12       24.83       15.86     28.90 o 
   5  11  12        0.14       -3.98     31.13 o 
 -11  12  12      126.50       69.74     43.84 o 
 -10  12  12       16.10        0.56     39.67 o 
  -9  12  12       48.95       -3.98     68.24 o 
  -8  12  12       47.02       57.08     41.23 o 
  -7  12  12       42.10       43.84     30.95 o 
  -6  12  12      119.28      146.03     39.09 o 
  -5  12  12       24.65       18.95     24.94 o 
  -4  12  12      402.29      363.80     68.75 o 
  -3  12  12      109.97       59.29     27.55 o 
  -2  12  12        1.42        0.14     32.19 o 
  -1  12  12       72.79       48.45     27.60 o 
   0  12  12       72.14       47.69     36.20 o 
   1  12  12        1.67       25.78     26.85 o 
   2  12  12        0.05      -37.54     25.03 o 
   3  12  12      118.27      105.00     33.66 o 
   4  12  12      421.49      413.77     48.64 o 
   5  12  12        4.20      -22.10     29.43 o 
 -11  13  12        8.20       65.76     46.86 o 
 -10  13  12       43.70       30.34     41.16 o 
  -9  13  12       67.84       66.48     43.77 o 
  -8  13  12       93.47      105.65     71.07 o 
  -7  13  12        8.07        0.29     29.38 o 
  -6  13  12       65.27       66.60     33.50 o 
  -5  13  12      277.94      221.79     36.77 o 
  -4  13  12       83.74      102.10     31.24 o 
  -3  13  12       38.86       34.06     27.22 o 
  -2  13  12      277.94      408.67     48.05 o 
  -1  13  12       56.87       81.29     54.22 o 
   0  13  12       13.90       36.05     26.14 o 
   1  13  12       95.90      122.53     33.43 o 
   2  13  12      187.60      143.74     36.00 o 
   3  13  12      124.63       76.58     32.42 o 
   4  13  12       14.14        7.07     29.85 o 
  -9  14  12       11.52       57.45     48.39 o 
  -8  14  12       82.63       48.80     47.88 o 
  -7  14  12       74.77       58.05     47.27 o 
  -6  14  12       80.49       77.71     46.96 o 
  -5  14  12        1.65       -4.31     33.03 o 
  -4  14  12      391.16      383.12     45.72 o 
  -3  14  12      172.12      143.65     34.57 o 
  -2  14  12       13.05       -3.37     26.96 o 
  -1  14  12      130.68      188.11     37.44 o 
   0  14  12      128.71      167.83     60.83 o 
   1  14  12       17.68      -16.08     27.08 o 
   2  14  12       21.57       46.74     29.62 o 
   3  14  12      121.00       95.82     36.10 o 
  -8  15  12       26.07      139.40     56.38 o 
  -7  15  12       20.13      -31.18     45.27 o 
  -6  15  12        2.61       42.93     43.86 o 
  -5  15  12      222.47      201.39     47.40 o 
  -4  15  12      188.55      200.61     38.94 o 
  -3  15  12       20.30       10.19     27.95 o 
  -2  15  12      220.92      251.00     50.59 o 
  -1  15  12       76.41      141.92     36.63 o 
   0  15  12        0.00       18.03     26.58 o 
   1  15  12       92.48       24.30     31.61 o 
  -6  16  12       45.42       96.30     47.02 o 
  -5  16  12       70.50       31.13     40.81 o 
  -4  16  12       58.19       -1.49     36.99 o 
  -3  16  12       70.68      108.22     36.23 o 
  -2  16  12       87.11       97.35     34.01 o 
  -1  16  12        2.21       25.62     31.76 o 
 -15   1  13      107.01      167.77     77.06 o 
 -14   1  13      137.30       25.14     49.24 o 
 -13   1  13        3.04       15.63     43.17 o 
 -12   1  13      143.97      121.46     49.95 o 
 -11   1  13      428.68      536.28     74.82 o 
 -10   1  13       59.38       10.36     28.80 o 
  -9   1  13       34.88       36.31     31.13 o 
  -8   1  13      187.04      150.40     28.86 o 
  -7   1  13      342.18      284.54     34.53 o 
  -6   1  13        1.24       38.10     22.24 o 
  -5   1  13        0.71       -6.41     19.28 o 
  -4   1  13      274.20      310.14     36.35 o 
  -3   1  13      478.02      532.03     64.41 o 
  -2   1  13        8.55       -3.89     23.29 o 
  -1   1  13        2.26       -5.98     26.29 o 
   0   1  13       94.08       63.24     37.61 o 
   1   1  13      450.88      349.31     85.05 o 
   2   1  13      296.86      282.94     40.41 o 
   3   1  13        0.26        9.46     26.22 o 
   4   1  13      166.26      143.47     37.51 o 
   5   1  13      155.62      116.28     34.88 o 
   6   1  13      120.79       85.76     34.55 o 
   7   1  13        0.04       49.22     33.83 o 
 -15   2  13        0.36      -10.89     49.67 o 
 -14   2  13      131.67      123.31    111.18 o 
 -13   2  13      244.67      221.56     71.73 o 
 -12   2  13       12.99        6.09     55.42 o 
 -11   2  13      123.87       88.64     47.07 o 
 -10   2  13     1058.37     1039.76     82.12 o 
  -9   2  13      265.60      281.72     35.94 o 
  -8   2  13       52.11      103.34     26.87 o 
  -7   2  13      334.10      355.49     38.64 o 
  -6   2  13      849.08      757.82     48.72 o 
  -5   2  13      252.50      290.68     35.14 o 
  -4   2  13       17.57       55.75     32.19 o 
  -3   2  13      763.15      797.90     48.23 o 
  -2   2  13      869.84      936.98     51.33 o 
  -1   2  13       16.98       51.32     24.09 o 
   0   2  13      460.08      543.52     43.93 o 
   1   2  13      243.90      279.00     41.95 o 
   2   2  13        1.25       46.78     28.81 o 
   3   2  13       22.36       34.66     28.00 o 
   4   2  13      145.49       96.00     38.16 o 
   5   2  13      196.23      181.62     48.06 o 
   6   2  13       26.90       25.71     29.66 o 
   7   2  13        7.59      -28.69     28.94 o 
 -14   3  13        6.05       40.01     59.75 o 
 -13   3  13       68.39      137.85     54.46 o 
 -12   3  13      411.58      570.80     83.13 o 
 -11   3  13      531.48      647.97    110.34 o 
 -10   3  13       31.82       79.60     32.06 o 
  -9   3  13      604.68      711.87     59.81 o 
  -8   3  13      277.41      276.90     40.94 o 
  -7   3  13        8.65       10.03     29.74 o 
  -6   3  13      157.76      141.31     35.97 o 
  -5   3  13      858.40      959.09     62.67 o 
  -4   3  13      873.19      882.26     50.50 o 
  -3   3  13      135.35       34.34     22.39 o 
  -2   3  13     1283.24     1354.05     82.28 o 
  -1   3  13     1924.43     2103.65     71.19 o 
   0   3  13      351.78      255.51     34.76 o 
   1   3  13      375.40      340.97     38.76 o 
   2   3  13      838.07      939.03     64.79 o 
   3   3  13      433.15      485.41     71.53 o 
   4   3  13        0.38       33.84     30.63 o 
   5   3  13      402.73      412.49     52.48 o 
   6   3  13      320.35      276.93     50.52 o 
   7   3  13       64.92       32.89     33.24 o 
 -14   4  13      235.60      236.83     64.07 o 
 -13   4  13        2.71       44.26     44.90 o 
 -12   4  13       96.10       47.78     43.27 o 
 -11   4  13      294.78      401.06     60.40 o 
 -10   4  13      147.56      131.98     36.64 o 
  -9   4  13      112.72      209.94     61.25 o 
  -8   4  13        2.02       19.62     22.30 o 
  -7   4  13      635.76      677.20     57.08 o 
  -6   4  13      544.06      482.20     37.24 o 
  -5   4  13      123.21      110.33     25.85 o 
  -4   4  13      143.23      117.15     27.14 o 
  -3   4  13      716.83      837.42     56.33 o 
  -2   4  13       84.87       81.29     25.58 o 
  -1   4  13        9.75       21.03     21.91 o 
   0   4  13      106.39      109.26     33.30 o 
   1   4  13      505.87      453.99     42.89 o 
   2   4  13        0.42       38.73     24.69 o 
   3   4  13      955.88      908.83     66.31 o 
   4   4  13      434.34      478.96     54.79 o 
   5   4  13      102.53       49.49     31.94 o 
   6   4  13       34.80       -1.56     34.70 o 
   7   4  13      415.56      360.28     53.39 o 
 -14   5  13        0.57      -29.55     36.45 o 
 -13   5  13       82.72       90.92     48.87 o 
 -12   5  13      168.93      149.87     53.64 o 
 -11   5  13      254.47      264.04     45.13 o 
 -10   5  13        1.50       17.92     27.20 o 
  -9   5  13       68.88       60.72     30.85 o 
  -8   5  13       53.02       75.79     30.97 o 
  -7   5  13        7.05       16.66     22.96 o 
  -6   5  13      306.53      270.46     34.03 o 
  -5   5  13      118.58      167.66     32.00 o 
  -4   5  13      169.54      160.71     29.77 o 
  -3   5  13        0.50       13.97     24.22 o 
  -2   5  13      730.28      633.24     47.31 o 
  -1   5  13      192.71      236.64     34.89 o 
   0   5  13       98.29       57.02     24.98 o 
   1   5  13      143.28      107.93     29.03 o 
   2   5  13      431.40      471.00     46.04 o 
   3   5  13       36.26       72.06     26.70 o 
   4   5  13       10.52       26.75     29.71 o 
   5   5  13       32.23       15.80     32.99 o 
   6   5  13      130.63      143.69     41.02 o 
   7   5  13       31.87       30.27     33.85 o 
 -14   6  13        3.37       -5.97     45.53 o 
 -13   6  13        0.33       23.45     44.03 o 
 -12   6  13        1.02       10.78     28.43 o 
 -11   6  13        0.13       -9.17     25.54 o 
 -10   6  13       10.56       -9.43     30.42 o 
  -9   6  13       21.77       34.34     28.31 o 
  -8   6  13       92.87      114.92     40.62 o 
  -7   6  13        0.36       19.27     25.13 o 
  -6   6  13       88.10       69.00     24.25 o 
  -5   6  13        4.67      -18.53     17.61 o 
  -4   6  13        6.32       -7.24     19.37 o 
  -3   6  13       28.34       10.97     23.04 o 
  -2   6  13       26.11       12.21     21.94 o 
  -1   6  13       13.96        7.17     21.46 o 
   0   6  13       34.49       31.92     28.73 o 
   1   6  13       44.61       44.64     25.58 o 
   2   6  13      178.88      105.13     39.97 o 
   3   6  13       93.49      125.66     32.17 o 
   4   6  13        2.26       -8.40     24.39 o 
   5   6  13       45.47       51.62     34.01 o 
   6   6  13       39.02       33.82     33.92 o 
 -13   7  13        4.64       22.70     46.37 o 
 -12   7  13        1.85       10.86     30.93 o 
 -11   7  13       21.94       30.17     30.98 o 
 -10   7  13       99.04      100.72     47.74 o 
  -9   7  13        0.03      -23.05     38.45 o 
  -8   7  13      132.95       95.38     38.97 o 
  -7   7  13       29.02       38.43     23.30 o 
  -6   7  13       33.22        0.67     21.55 o 
  -5   7  13        1.05       -2.97     27.63 o 
  -4   7  13       19.80        0.82     22.04 o 
  -3   7  13       18.01        3.99     25.56 o 
  -2   7  13        0.17        0.22     22.43 o 
  -1   7  13       22.23       18.90     23.44 o 
   0   7  13       77.86      120.98     30.40 o 
   1   7  13        0.01      -15.16     26.47 o 
   2   7  13      104.10       20.25     26.62 o 
   3   7  13       18.54       13.13     25.75 o 
   4   7  13       69.60      139.66     33.71 o 
   5   7  13       65.28       26.27     30.85 o 
   6   7  13       39.91        0.86     33.41 o 
 -13   8  13      153.02      138.01     60.28 o 
 -12   8  13      246.50      143.94     41.44 o 
 -11   8  13        5.29       39.04     39.96 o 
 -10   8  13      289.04      321.65     92.21 o 
  -9   8  13      118.17       99.99     43.17 o 
  -8   8  13       52.16       59.58     37.19 o 
  -7   8  13      118.04      132.68     38.53 o 
  -6   8  13      193.55      163.83     37.33 o 
  -5   8  13       44.09       40.60     33.34 o 
  -4   8  13       43.03        8.46     22.42 o 
  -3   8  13       42.02       59.97     27.77 o 
  -2   8  13       42.25       41.14     25.47 o 
  -1   8  13       30.34       38.42     31.32 o 
   0   8  13       24.56       14.53     38.20 o 
   1   8  13      137.45      111.75     31.54 o 
   2   8  13       43.70       56.08     32.82 o 
   3   8  13       61.85       53.54     28.82 o 
   4   8  13        1.00       25.99     28.18 o 
   5   8  13        6.35       -3.34     28.83 o 
   6   8  13       24.12       15.21     35.67 o 
 -12   9  13       31.51       36.78     37.53 o 
 -11   9  13       64.46       60.36     90.04 o 
 -10   9  13        0.28        3.33     35.59 o 
  -9   9  13       13.55       61.80     52.93 o 
  -8   9  13      231.55      195.91     60.25 o 
  -7   9  13      342.72      244.32     44.09 o 
  -6   9  13      138.30      148.03     31.09 o 
  -5   9  13      439.11      503.85     70.05 o 
  -4   9  13       10.86       19.25     24.07 o 
  -3   9  13        0.27       30.67     23.37 o 
  -2   9  13      121.84      123.08     30.52 o 
  -1   9  13       38.11       33.61     24.80 o 
   0   9  13        2.00      -32.53     21.68 o 
   1   9  13       27.37       49.67     40.24 o 
   2   9  13      135.99      150.41     35.02 o 
   3   9  13       34.09       62.81     34.26 o 
   4   9  13        4.11      -21.83     27.19 o 
   5   9  13       18.91      -13.12     31.28 o 
 -12  10  13        7.98      -18.24     44.11 o 
 -11  10  13      184.24      200.33     56.40 o 
 -10  10  13      320.39      430.57     72.38 o 
  -9  10  13       51.80       80.98     40.92 o 
  -8  10  13      401.25      331.43     60.62 o 
  -7  10  13      504.21      547.13     60.27 o 
  -6  10  13       23.23       63.06     27.25 o 
  -5  10  13       11.09       10.36     25.42 o 
  -4  10  13      139.58       74.60     28.60 o 
  -3  10  13      211.91      227.16     37.21 o 
  -2  10  13       11.99       62.09     27.24 o 
  -1  10  13      326.37      308.93     50.98 o 
   0  10  13      248.57      300.67     40.98 o 
   1  10  13       33.04       33.42     26.53 o 
   2  10  13        6.60       34.12     27.07 o 
   3  10  13      315.22      368.68     45.43 o 
   4  10  13      214.04      256.96     42.50 o 
 -11  11  13       24.15       47.41     44.20 o 
 -10  11  13        5.44       14.95     56.75 o 
  -9  11  13      113.58       76.95     47.70 o 
  -8  11  13       67.44       51.76     40.20 o 
  -7  11  13      128.28       95.51     43.46 o 
  -6  11  13       74.33       33.58     30.69 o 
  -5  11  13       90.10       65.83     38.53 o 
  -4  11  13       53.32       37.07     33.82 o 
  -3  11  13      172.06      174.95     38.97 o 
  -2  11  13      266.23      313.28     41.26 o 
  -1  11  13      195.44      109.98     31.45 o 
   0  11  13        2.88      -18.41     24.52 o 
   1  11  13      390.87      403.69     48.37 o 
   2  11  13      132.47      107.45     33.32 o 
   3  11  13        7.67       -5.25     26.12 o 
   4  11  13        0.61      -24.27     29.49 o 
 -10  12  13      268.11      280.14     64.18 o 
  -9  12  13       61.16      123.93     49.88 o 
  -8  12  13       23.60        1.14     45.77 o 
  -7  12  13       12.93       25.01     32.87 o 
  -6  12  13       87.15       70.82     33.07 o 
  -5  12  13       97.43       49.22     27.39 o 
  -4  12  13        1.65        6.95     24.77 o 
  -3  12  13       59.29      113.43     31.31 o 
  -2  12  13       69.34       90.18     31.04 o 
  -1  12  13        0.37       -3.29     32.56 o 
   0  12  13       74.82      115.87     74.09 o 
   1  12  13       79.82       82.37     36.90 o 
   2  12  13        0.11        6.34     27.19 o 
   3  12  13      114.75      170.04     41.43 o 
  -9  13  13        0.88       44.49     41.84 o 
  -8  13  13       12.39       30.47     43.58 o 
  -7  13  13       18.77        8.80     29.45 o 
  -6  13  13       40.63       80.16     56.98 o 
  -5  13  13      130.85      121.30     50.60 o 
  -4  13  13       43.22       28.97     26.78 o 
  -3  13  13        2.99       -4.97     26.64 o 
  -2  13  13       66.54      101.48     31.72 o 
  -1  13  13       44.81       42.26     39.59 o 
   0  13  13        7.99       36.54     46.84 o 
   1  13  13        0.36       24.10     34.54 o 
   2  13  13       12.82       11.15     30.91 o 
  -7  14  13       19.47       29.25     34.34 o 
  -6  14  13        0.01        5.17     33.68 o 
  -5  14  13        4.19       15.31     32.32 o 
  -4  14  13       43.96       56.96     30.65 o 
  -3  14  13        0.40       43.50     30.64 o 
  -2  14  13        6.60       39.46     29.55 o 
  -1  14  13        0.06       25.97     29.38 o 
   0  14  13        2.23       27.40     30.38 o 
  -4  15  13       31.71       79.56     32.75 o 
  -3  15  13       10.21        6.19     29.95 o 
 -14   0  14      118.99      183.08     91.54 o 
 -13   0  14      129.46       70.90     66.24 o 
 -12   0  14       67.90        0.67     56.59 o 
 -11   0  14       20.41       98.20     66.57 o 
 -10   0  14      896.37     1026.24    130.82 o 
  -9   0  14       19.22       -9.07     33.43 o 
  -8   0  14       17.84        2.38     32.08 o 
  -7   0  14      219.59      351.49     56.02 o 
  -6   0  14     1928.81     2002.41    104.38 o 
  -5   0  14      137.23      155.36     44.12 o 
  -4   0  14      231.16      316.31     83.22 o 
  -3   0  14      919.71      615.81    101.19 o 
  -2   0  14      693.59      686.71    105.19 o 
  -1   0  14       39.06       85.55     54.26 o 
   0   0  14        6.65       10.98     46.60 o 
   1   0  14      684.80      686.05    107.85 o 
   2   0  14      267.12      214.70     73.90 o 
   3   0  14      261.32      379.47     88.88 o 
   4   0  14      382.98      324.22     89.54 o 
   5   0  14      443.99      551.23    108.52 o 
   6   0  14        4.59      -53.59     49.93 o 
 -14   1  14       81.34       79.55     52.57 o 
 -13   1  14       80.54      120.43     54.27 o 
 -12   1  14      457.78      410.45     73.48 o 
 -11   1  14      236.56      420.26     72.49 o 
 -10   1  14       13.39       66.61     32.22 o 
  -9   1  14      339.34      364.96     40.55 o 
  -8   1  14      139.29      112.77     28.48 o 
  -7   1  14        7.24       10.33     22.53 o 
  -6   1  14      164.63      204.83     33.25 o 
  -5   1  14      875.80      895.40     63.61 o 
  -4   1  14      313.69      313.58     89.68 o 
  -3   1  14       70.74       42.28     29.48 o 
  -2   1  14     1053.76     1158.14    146.13 o 
  -1   1  14     1160.34     1366.90     94.62 o 
   0   1  14        4.01      -37.95     25.30 o 
   1   1  14      129.96      156.46     46.49 o 
   2   1  14      315.28      227.03     64.08 o 
   3   1  14      577.44      652.79     81.55 o 
   4   1  14       56.41       36.76     40.71 o 
   5   1  14      168.08      140.25     60.08 o 
   6   1  14      259.67      237.82     62.02 o 
 -14   2  14       24.61       69.07     51.34 o 
 -13   2  14      245.38      223.39     67.74 o 
 -12   2  14       48.28      117.67     49.50 o 
 -11   2  14      337.07      280.01     63.19 o 
 -10   2  14      209.88      220.69     66.53 o 
  -9   2  14      110.27      114.33     29.63 o 
  -8   2  14       20.86       21.42     22.97 o 
  -7   2  14      705.11      663.59     49.72 o 
  -6   2  14      378.13      411.23     41.78 o 
  -5   2  14      101.58      103.16     36.24 o 
  -4   2  14       81.43       67.04     28.28 o 
  -3   2  14      352.54      422.72     49.25 o 
  -2   2  14       54.72      160.64     52.46 o 
  -1   2  14       93.92      135.96     44.76 o 
   0   2  14       26.41       15.93     32.46 o 
   1   2  14       13.98       19.78     37.07 o 
   2   2  14       45.65       28.31     36.00 o 
   3   2  14       13.46      -26.18     34.45 o 
   4   2  14      204.05      166.78     53.85 o 
   5   2  14       52.23       30.89     43.50 o 
   6   2  14        2.22       32.61     40.65 o 
 -14   3  14        4.72       20.11     69.74 o 
 -13   3  14       62.24       49.97     52.59 o 
 -12   3  14      354.15      448.38    110.85 o 
 -11   3  14      201.85      231.93     60.30 o 
 -10   3  14       23.50       34.58     30.45 o 
  -9   3  14        5.78       15.58     28.92 o 
  -8   3  14      132.74      137.33     30.68 o 
  -7   3  14       41.98       65.83     24.77 o 
  -6   3  14       75.79       83.64     30.89 o 
  -5   3  14      113.03      117.26     59.22 o 
  -4   3  14      193.61      176.87     37.03 o 
  -3   3  14       15.95       44.87     36.62 o 
  -2   3  14      146.71      110.11     39.25 o 
  -1   3  14       43.88       60.82     25.37 o 
   0   3  14       38.12       23.61     27.74 o 
   1   3  14      386.44      414.85     50.73 o 
   2   3  14       88.08      113.51     34.82 o 
   3   3  14       86.02      145.53     38.97 o 
   4   3  14       53.19       10.36     31.92 o 
   5   3  14       22.50       19.15     33.07 o 
   6   3  14        1.20      -26.78     29.86 o 
 -13   4  14       23.98       51.57     49.07 o 
 -12   4  14      140.48      176.34     54.28 o 
 -11   4  14       35.92       51.25     33.35 o 
 -10   4  14        1.94       18.94     29.54 o 
  -9   4  14        2.34      -34.80     25.05 o 
  -8   4  14       89.03       88.71     28.88 o 
  -7   4  14        3.45       36.15     27.88 o 
  -6   4  14        5.09       20.48     21.91 o 
  -5   4  14        0.28       -5.52     19.83 o 
  -4   4  14       81.81       47.21     24.22 o 
  -3   4  14        9.10       38.50     23.03 o 
  -2   4  14       20.72       -1.90     25.70 o 
  -1   4  14       84.16      106.84     28.84 o 
   0   4  14      171.16      153.18     31.55 o 
   1   4  14        0.17        8.99     26.85 o 
   2   4  14       42.43       18.19     32.69 o 
   3   4  14        2.62       14.73     30.69 o 
   4   4  14      134.35      103.27     49.53 o 
   5   4  14        0.61       18.42     31.89 o 
 -13   5  14       31.00       52.52     69.90 o 
 -12   5  14      287.60      127.91     50.25 o 
 -11   5  14      354.53      355.46     51.65 o 
 -10   5  14       13.08       33.25     29.29 o 
  -9   5  14       43.56       76.57     40.45 o 
  -8   5  14      261.00      232.96     40.89 o 
  -7   5  14      138.82      142.42     34.39 o 
  -6   5  14        8.03      -14.73     20.40 o 
  -5   5  14      102.56       83.80     27.21 o 
  -4   5  14      439.40      459.97     50.78 o 
  -3   5  14        3.12       22.63     23.79 o 
  -2   5  14      246.42      238.45     35.44 o 
  -1   5  14      144.94      138.21     32.58 o 
   0   5  14      141.94      157.64     32.62 o 
   1   5  14       12.65       64.31     27.90 o 
   2   5  14       80.38       75.01     34.55 o 
   3   5  14      109.86      126.35     37.66 o 
   4   5  14       93.13      117.74     37.73 o 
   5   5  14       24.59      -21.68     36.32 o 
 -13   6  14      210.74      122.39     54.79 o 
 -12   6  14      107.88      168.14     56.01 o 
 -11   6  14      311.19      409.19     55.76 o 
 -10   6  14      249.20      263.53     44.12 o 
  -9   6  14       70.79       -1.37     43.94 o 
  -8   6  14        5.51       22.16     37.32 o 
  -7   6  14      362.92      321.15     38.98 o 
  -6   6  14      198.20      146.46     41.13 o 
  -5   6  14      316.82      356.37     40.03 o 
  -4   6  14       31.69       69.35     25.90 o 
  -3   6  14      929.37      874.72     56.36 o 
  -2   6  14      133.86      149.54     33.30 o 
  -1   6  14       28.90       50.11     26.65 o 
   0   6  14      422.54      501.84     83.17 o 
   1   6  14       89.60       84.77     33.20 o 
   2   6  14       28.06       28.06     27.25 o 
   3   6  14        0.21      -39.49     26.32 o 
   4   6  14      257.26      329.34     59.91 o 
   5   6  14      174.86      173.57     44.38 o 
 -12   7  14      113.38      113.82     40.08 o 
 -11   7  14      372.12      388.76     67.09 o 
 -10   7  14       19.71       -3.22     35.78 o 
  -9   7  14       72.41      187.21     52.97 o 
  -8   7  14      122.95      182.35     97.36 o 
  -7   7  14       96.20       74.69     27.84 o 
  -6   7  14        9.22       20.77     22.77 o 
  -5   7  14      109.91       88.11     28.26 o 
  -4   7  14      524.72      643.48     51.43 o 
  -3   7  14       10.37      -26.95     23.10 o 
  -2   7  14      208.79      210.80     36.87 o 
  -1   7  14       96.15       93.70     45.21 o 
   0   7  14      104.81      153.81     33.59 o 
   1   7  14       24.77       -9.47     24.07 o 
   2   7  14       46.97      113.56     31.04 o 
   3   7  14      140.34      145.33     34.93 o 
   4   7  14      153.10      151.82     42.98 o 
 -12   8  14        4.73      -12.59     34.81 o 
 -11   8  14       63.48      134.64     50.78 o 
 -10   8  14       39.66       13.38     39.35 o 
  -9   8  14        2.71       25.63     36.60 o 
  -8   8  14       47.20       62.72     41.05 o 
  -7   8  14       22.95       42.41     24.65 o 
  -6   8  14       20.57       -1.00     46.22 o 
  -5   8  14       70.85       22.28     25.17 o 
  -4   8  14        0.87      -31.97     21.31 o 
  -3   8  14      126.36      115.66     31.11 o 
  -2   8  14       66.35       68.92     26.98 o 
  -1   8  14       19.32       -8.34     23.23 o 
   0   8  14       76.62      138.74     34.75 o 
   1   8  14        2.86       30.11     26.90 o 
   2   8  14        5.66       79.32     30.08 o 
   3   8  14       80.44       65.08     31.69 o 
   4   8  14      127.32      145.88     43.82 o 
 -11   9  14      186.24      201.72     97.86 o 
 -10   9  14       38.55        7.38     70.57 o 
  -9   9  14        1.22       18.51     38.53 o 
  -8   9  14       35.50       16.46     44.27 o 
  -7   9  14       71.14       54.32     42.04 o 
  -6   9  14       11.92       65.00     26.69 o 
  -5   9  14       90.68      106.58     29.56 o 
  -4   9  14       34.99       33.39     24.73 o 
  -3   9  14       42.21       83.93     29.35 o 
  -2   9  14       88.13       57.92     28.86 o 
  -1   9  14       56.03       64.19     28.94 o 
   0   9  14        4.30       38.45     27.51 o 
   1   9  14       10.19       30.39     26.53 o 
   2   9  14       79.20       40.01     28.03 o 
   3   9  14       59.11       44.32     29.41 o 
 -10  10  14        1.66      -23.88     54.26 o 
  -9  10  14       11.59       13.18     40.79 o 
  -8  10  14       18.56       27.36     38.33 o 
  -7  10  14       59.73       67.17     33.76 o 
  -6  10  14      131.64      112.93     45.02 o 
  -5  10  14        2.63       18.84     25.80 o 
  -4  10  14       14.74       29.08     25.43 o 
  -3  10  14       13.55       28.22     26.51 o 
  -2  10  14        2.13       -9.06     30.99 o 
  -1  10  14       13.23       60.44     29.40 o 
   0  10  14        0.51      -18.63     25.21 o 
   1  10  14       24.42       45.19     32.58 o 
   2  10  14        7.91       44.61     29.11 o 
  -9  11  14        0.07       55.55     42.70 o 
  -8  11  14        2.47      -49.58     36.52 o 
  -7  11  14        0.19       29.22     33.63 o 
  -6  11  14       45.63       46.60     53.67 o 
  -5  11  14        2.19       -9.81     23.04 o 
  -4  11  14       72.01      133.40     33.55 o 
  -3  11  14        4.39       59.58     52.75 o 
  -2  11  14        2.63       50.04     28.12 o 
  -1  11  14       33.62       59.45     28.99 o 
   0  11  14       38.83       31.48     28.66 o 
   1  11  14       75.37      120.29     35.18 o 
  -8  12  14       11.15       88.91     47.07 o 
  -7  12  14       23.45       78.53     39.56 o 
  -6  12  14      225.37      268.71     49.36 o 
  -5  12  14       97.39       59.78     40.60 o 
  -4  12  14       21.69       35.56     28.76 o 
  -3  12  14      136.95      183.82     38.07 o 
  -2  12  14       53.20       80.49     30.79 o 
  -1  12  14        2.69       36.69     29.02 o 
   0  12  14       11.55       63.18     32.32 o 
  -6  13  14        0.37       50.40     35.81 o 
  -5  13  14      107.67      105.10     39.70 o 
  -4  13  14       89.86      136.52     35.12 o 
  -3  13  14        0.70      -11.91     26.97 o 
  -2  13  14       66.98      109.39     36.56 o 
 -13   1  15        1.64      -50.19     39.84 o 
 -12   1  15       14.08       22.42     47.63 o 
 -11   1  15        5.40       49.17     44.94 o 
 -10   1  15        0.25       26.17     38.88 o 
  -9   1  15       55.35      101.35     29.64 o 
  -8   1  15       15.30       -3.12     28.86 o 
  -7   1  15        1.84        8.24     26.14 o 
  -6   1  15      113.80      101.23     28.96 o 
  -5   1  15       24.32       24.84     28.79 o 
  -4   1  15        9.04       14.85     36.67 o 
  -3   1  15       11.24       -8.60     64.91 o 
  -2   1  15      194.60      181.52     47.17 o 
  -1   1  15       95.59      135.33     71.07 o 
   0   1  15       39.76      -29.27     28.91 o 
   1   1  15        1.64      -33.86     35.54 o 
   2   1  15      118.44       76.73     42.31 o 
   3   1  15       33.77       21.07     39.47 o 
   4   1  15        1.46       19.09     50.26 o 
 -12   2  15       76.91       97.88     79.72 o 
 -11   2  15        3.90       49.92     46.53 o 
 -10   2  15      194.60      228.39     45.19 o 
  -9   2  15       65.97      128.42     31.83 o 
  -8   2  15       86.06       99.94     29.11 o 
  -7   2  15       66.60       72.78     34.93 o 
  -6   2  15      147.89       90.30     35.33 o 
  -5   2  15       39.86       40.36     29.28 o 
  -4   2  15        3.06       62.70     28.89 o 
  -3   2  15      119.54      133.91     35.74 o 
  -2   2  15      483.29      533.22     73.07 o 
  -1   2  15       22.65      -33.25     84.88 o 
   0   2  15      135.92       33.32     39.05 o 
   1   2  15       24.21      -43.03     28.69 o 
   2   2  15       21.82       12.30     41.11 o 
   3   2  15      100.73       18.95     58.75 o 
   4   2  15       50.69        3.45     39.98 o 
 -12   3  15       80.29       28.69     47.17 o 
 -11   3  15      258.18      296.15     94.54 o 
 -10   3  15      247.41      196.17     54.19 o 
  -9   3  15       64.27       67.63     32.93 o 
  -8   3  15      361.04      450.53     45.90 o 
  -7   3  15       93.95      105.01     33.90 o 
  -6   3  15       53.81       65.12     30.43 o 
  -5   3  15      132.34      100.48     35.50 o 
  -4   3  15      407.91      449.39     67.56 o 
  -3   3  15       24.91       41.47     29.40 o 
  -2   3  15       62.78       97.64     34.04 o 
  -1   3  15      754.58      702.51    108.18 o 
   0   3  15       98.72      107.52     54.42 o 
   1   3  15      228.86      216.07     54.50 o 
   2   3  15      252.52      249.24     58.92 o 
   3   3  15      194.01      173.56     53.70 o 
   4   3  15       56.76      157.51     54.55 o 
 -12   4  15        4.18       62.71     46.38 o 
 -11   4  15        4.05       -1.65     29.62 o 
 -10   4  15       57.75       49.69     33.27 o 
  -9   4  15      145.75      176.64     49.92 o 
  -8   4  15       26.88       11.13     27.19 o 
  -7   4  15      313.04      326.97     47.83 o 
  -6   4  15      214.73      223.67     45.19 o 
  -5   4  15      295.58      289.13     45.36 o 
  -4   4  15       16.28        1.07     26.60 o 
  -3   4  15      312.58      437.07     53.32 o 
  -2   4  15      176.63      195.29     58.32 o 
  -1   4  15      443.57      415.84     52.87 o 
   0   4  15       11.33      -32.03     33.54 o 
   1   4  15      468.40      433.39     71.75 o 
   2   4  15       64.15       57.07     75.40 o 
   3   4  15       25.81       47.41     33.85 o 
   4   4  15      260.08      247.62     49.99 o 
 -12   5  15        0.60       48.13     42.13 o 
 -11   5  15        0.80       24.74     30.84 o 
 -10   5  15       44.22       31.80     37.91 o 
  -9   5  15        4.99       29.72     36.54 o 
  -8   5  15       98.72      138.55     37.06 o 
  -7   5  15       19.27       49.66     28.73 o 
  -6   5  15       10.91       78.25     40.64 o 
  -5   5  15        3.99       24.70     32.42 o 
  -4   5  15      103.54       98.92     37.88 o 
  -3   5  15        0.85      -19.55     21.87 o 
  -2   5  15       31.60       65.12     28.62 o 
  -1   5  15       94.51       89.32     28.98 o 
   0   5  15       76.36       22.21     30.38 o 
   1   5  15       77.98       54.97     33.20 o 
   2   5  15      164.03      100.51     39.28 o 
   3   5  15      108.69       96.79     38.51 o 
 -11   6  15        0.03       39.19     42.27 o 
 -10   6  15        4.99       -0.25     38.48 o 
  -9   6  15        0.18       87.79     66.91 o 
  -8   6  15        0.02       -7.19     34.95 o 
  -7   6  15       23.48        5.97     23.65 o 
  -6   6  15       30.69      -11.22     22.63 o 
  -5   6  15       19.93       -3.19     22.78 o 
  -4   6  15        6.92       31.61     34.59 o 
  -3   6  15        9.05       33.02     25.66 o 
  -2   6  15       71.32       23.16     26.32 o 
  -1   6  15       31.15      -22.35     26.25 o 
   0   6  15        0.11       19.36     26.22 o 
   1   6  15        3.20      -48.94     42.68 o 
   2   6  15        6.38      -24.16     28.57 o 
   3   6  15       30.93       18.89     39.96 o 
 -11   7  15        0.62       23.74     44.71 o 
 -10   7  15        0.67       41.72     42.25 o 
  -9   7  15        5.29       74.91     43.71 o 
  -8   7  15        1.77       34.55     55.26 o 
  -7   7  15       16.51       46.43     26.27 o 
  -6   7  15        5.73       41.74     26.54 o 
  -5   7  15        5.60       10.15     24.63 o 
  -4   7  15        3.90       32.15     27.43 o 
  -3   7  15        0.03       26.57     25.95 o 
  -2   7  15       17.70       66.63     28.85 o 
  -1   7  15       11.22      -29.80     29.12 o 
   0   7  15       56.81       12.41     25.97 o 
   1   7  15       38.17       62.02     30.94 o 
   2   7  15        0.35        0.66     30.09 o 
 -10   8  15        4.66       17.82     43.76 o 
  -9   8  15       49.11       94.47     46.95 o 
  -8   8  15       15.95       20.10     71.40 o 
  -7   8  15       57.83       29.93     36.02 o 
  -6   8  15       35.54       69.58     28.08 o 
  -5   8  15       17.70      -14.96     53.28 o 
  -4   8  15       54.35       39.17     27.80 o 
  -3   8  15       11.70        5.52     26.89 o 
  -2   8  15        3.24       24.29     27.19 o 
  -1   8  15       29.86       46.61     29.27 o 
   0   8  15      149.97      238.17     39.62 o 
   1   8  15       14.79       12.81     27.51 o 
   2   8  15        1.26        5.45     26.89 o 
  -9   9  15       33.36       67.78     56.42 o 
  -8   9  15      337.95      444.50    111.84 o 
  -7   9  15       86.53       69.75     34.57 o 
  -6   9  15       60.85      105.10     31.56 o 
  -5   9  15      113.77      144.01     34.30 o 
  -4   9  15       40.82       98.68     31.92 o 
  -3   9  15        1.82       26.17     26.51 o 
  -2   9  15       37.48       16.88     28.40 o 
  -1   9  15      128.22      142.26     44.59 o 
   0   9  15      115.47      106.69     46.27 o 
   1   9  15        0.22       22.43     29.57 o 
  -8  10  15        7.98       25.91     39.85 o 
  -7  10  15      183.69      208.96    112.80 o 
  -6  10  15      165.21      174.42     36.78 o 
  -5  10  15       47.35       61.69     28.77 o 
  -4  10  15        4.11       26.03     27.98 o 
  -3  10  15      148.44      138.52     40.30 o 
  -2  10  15      162.62      234.02     42.13 o 
  -1  10  15        1.76       11.87     26.84 o 
   0  10  15       71.35       93.59     34.51 o 
  -7  11  15       35.07       77.67     36.41 o 
  -6  11  15       38.96       68.56     44.72 o 
  -5  11  15       21.06       65.25     31.13 o 
  -4  11  15      118.02      116.50     43.77 o 
  -3  11  15      162.23      108.07     35.36 o 
  -2  11  15       14.96       22.99     30.66 o 
 -11   0  16        3.73      -29.29     56.59 o 
 -10   0  16       85.96      111.51     73.90 o 
  -9   0  16      134.55       47.15     42.58 o 
  -8   0  16        0.71       10.23     36.36 o 
  -7   0  16       14.06      -11.49     37.17 o 
  -6   0  16      186.06      132.82     66.24 o 
  -5   0  16      298.40      378.81     91.87 o 
  -4   0  16       19.03       10.65     46.60 o 
  -3   0  16      180.49      285.94     85.88 o 
  -2   0  16      193.83      266.63     75.89 o 
  -1   0  16        5.69      -34.95     44.27 o 
   0   0  16       72.04      -13.98     52.59 o 
   1   0  16       73.64       86.21     67.24 o 
   2   0  16       37.01       52.26     66.91 o 
 -11   1  16      133.29      253.30     64.09 o 
 -10   1  16      104.14       95.73     38.49 o 
  -9   1  16        0.56      -29.49     26.95 o 
  -8   1  16      204.49      255.79     39.28 o 
  -7   1  16      370.67      440.29     54.86 o 
  -6   1  16       40.29        5.21     28.74 o 
  -5   1  16       57.11       26.50     36.19 o 
  -4   1  16      134.44       57.90     40.83 o 
  -3   1  16       42.52       51.94     41.01 o 
  -2   1  16        2.19      -34.34     31.09 o 
  -1   1  16       27.21       56.79     41.03 o 
   0   1  16       63.31       41.61     39.18 o 
   1   1  16        4.78       25.95     42.68 o 
   2   1  16      111.11       69.84     49.71 o 
 -11   2  16        4.42      -44.30     39.86 o 
 -10   2  16       32.50       42.34     34.55 o 
  -9   2  16        1.29       -6.19     26.09 o 
  -8   2  16       33.83       15.63     30.66 o 
  -7   2  16       56.34       20.03     30.59 o 
  -6   2  16       12.39       29.81     30.87 o 
  -5   2  16        1.17      -16.71     27.50 o 
  -4   2  16        0.12      -18.88     32.98 o 
  -3   2  16       49.19       35.72     39.29 o 
  -2   2  16       87.21       45.87     38.71 o 
  -1   2  16        6.03       75.35     43.41 o 
   0   2  16       12.06      -34.96     35.50 o 
   1   2  16        2.04       54.23     45.66 o 
   2   2  16       64.48       43.96     47.81 o 
 -11   3  16       28.17      155.50     57.25 o 
 -10   3  16        1.55       38.05     36.69 o 
  -9   3  16       14.41       20.05     39.66 o 
  -8   3  16        0.19      -14.83     45.39 o 
  -7   3  16       15.87        7.76     29.78 o 
  -6   3  16        9.03      -17.55     27.37 o 
  -5   3  16       10.71        9.72     30.87 o 
  -4   3  16        0.13        0.04     28.04 o 
  -3   3  16        0.41       15.50     49.60 o 
  -2   3  16       27.33       26.18     57.59 o 
  -1   3  16       20.52      -34.03     41.78 o 
   0   3  16       28.93       29.12     50.93 o 
   1   3  16       29.50        2.64     42.82 o 
   2   3  16        0.22       -3.34     43.28 o 
 -10   4  16        8.59       16.93     55.26 o 
  -9   4  16       15.09       71.44     42.23 o 
  -8   4  16       40.20       -8.45     29.22 o 
  -7   4  16       26.82      -14.03     37.20 o 
  -6   4  16       68.56      145.47     39.63 o 
  -5   4  16        9.59      -20.13     26.98 o 
  -4   4  16        1.76      -35.38     26.62 o 
  -3   4  16       15.78       69.53     35.00 o 
  -2   4  16       16.45       13.55     56.26 o 
  -1   4  16       51.36       -5.68     37.00 o 
   0   4  16       45.68      -10.75     40.71 o 
   1   4  16       40.43       83.35     46.59 o 
 -10   5  16        1.16       -2.76     40.54 o 
  -9   5  16       26.63      -10.31     39.66 o 
  -8   5  16       19.95       38.42     43.23 o 
  -7   5  16       29.99       48.76     33.64 o 
  -6   5  16        4.53        5.80     28.59 o 
  -5   5  16       13.90       34.82     31.24 o 
  -4   5  16       43.22       42.80     34.45 o 
  -3   5  16       40.67       77.76     41.32 o 
  -2   5  16      112.00       42.93     54.29 o 
  -1   5  16      244.98      271.62     62.81 o 
   0   5  16        5.59      -51.53     35.25 o 
   1   5  16       27.99      -26.48     38.46 o 
  -9   6  16       90.72      143.92     85.22 o 
  -8   6  16       14.90      -23.07     37.08 o 
  -7   6  16       20.73       29.54     32.92 o 
  -6   6  16      198.35      200.63     45.84 o 
  -5   6  16      105.41       81.30     37.02 o 
  -4   6  16        3.99       38.93     31.84 o 
  -3   6  16      147.55      121.15     38.54 o 
  -2   6  16      162.17       99.76     39.36 o 
  -1   6  16        1.81       11.29     33.30 o 
   0   6  16       22.00       -0.69     41.03 o 
  -9   7  16       21.43       38.53     42.46 o 
  -8   7  16       64.10      108.88     47.67 o 
  -7   7  16       18.63       25.36     40.97 o 
  -6   7  16       85.35       63.97     35.02 o 
  -5   7  16        1.69        6.98     53.75 o 
  -4   7  16      185.45      150.55     34.75 o 
  -3   7  16       45.59       61.77     35.16 o 
  -2   7  16       30.50      -11.81     33.34 o 
  -1   7  16      197.25      236.09     61.40 o 
  -7   8  16        0.52       60.91     36.88 o 
  -6   8  16      124.08      172.83     49.01 o 
  -5   8  16      182.41      180.04     41.03 o 
  -4   8  16        5.20       10.86     26.70 o 
  -3   8  16      103.00      107.59     33.78 o 
  -2   8  16      131.54      139.05     36.38 o 
  -5   9  16       35.59       64.73     32.29 o 
  -4   9  16       10.71       57.96     35.84 o 
  -8   1  17       25.12        1.45     32.83 o 
  -7   1  17        1.06        0.48     38.45 o 
  -6   1  17        2.01       40.99     41.19 o 
  -5   1  17        1.79       40.53     85.88 o 
  -4   1  17        1.52      -12.12     37.10 o 
  -3   1  17       32.69        6.13     41.50 o 
  -2   1  17       16.37       43.63     43.04 o 
  -1   1  17       20.26       -9.49     36.19 o 
  -8   2  17        1.62       10.65     32.64 o 
  -7   2  17       23.19       34.74     49.77 o 
  -6   2  17       27.35       30.27     38.78 o 
  -5   2  17       11.00      -50.59     59.25 o 
  -4   2  17       10.43       44.37     40.17 o 
  -3   2  17       69.58       31.78     41.89 o 
  -2   2  17      140.09      183.34     53.31 o 
  -8   3  17      126.45      136.65     41.19 o 
  -7   3  17      268.24      308.36     83.14 o 
  -6   3  17        9.14       -5.45     31.08 o 
  -5   3  17        0.98      -51.32     36.02 o 
  -4   3  17      114.05       48.28    112.51 o 
  -3   3  17      175.44      209.15     55.76 o 
  -2   3  17        1.74      -22.70     37.62 o 
  -7   4  17       10.29       66.38     36.86 o 
  -6   4  17       55.83       21.06     32.83 o 
  -5   4  17      117.84      109.44     40.09 o 
  -4   4  17       27.16       52.70     41.65 o 
  -3   4  17       32.00       51.34     44.06 o 
  -6   5  17      191.75      351.35     54.75 o 
  -5   5  17       11.36        9.74     32.53 o 
  -4   5  17       49.40       68.33     41.56 o 
                                                 
